# Supplementary material for: Exome sequencing and analysis of 44,028 British South Asians enriched for high autozygosity
Source: Nat Genet. 2026 Mar 27;58(4):821–30. doi: 10.1038/s41588-026-02553-7 (PMC13083238; doi:10.1038/s41588-026-02553-7)
Supplement: Supplementary file 4 — Supplementary Tables 1–26. [file 41588_2026_2553_MOESM4_ESM.xlsx]

## Sheet: Table of contents
Table	Title	Legend
ST1	Number of individuals and founder variants in Pakistani subpopulations	For each G&H Pakistani subpopulation, the number of unrelated Pakistanis per cluster are given, as well as the number of putative founder variants, the minimum allele count used for the enrichment analysis, mean IBD scores (= average total length of IBD segments shared between two individuals within a cluster), the number of missense and LoF variants, and the number of significant phenotype assoc…
ST2	Putative founder variants in Pakistani subpopulations	Cluster refers to subpopulation cluster ID; N is the number of unrelated individuals in that cluster; AC.cluster, AN.cluster and AF.cluster are the allele counts, number and frequency in the cluster; AC.all.clusters, AN.all.clusters and AF.all.clusters are the overall allele counts, number and frequency; OddsRatio, Conf1, Conf2, P.AF refer to the odds ratio, confidence interval and p-value of the…
ST3	Linear model for number of founder variants versus sample size and IBD scores	Summary of linear model output where number of founder variants (log scale) was fitted against sample size (log scale) and IBD scores including an interaction term.
ST4	ClinVar pathogenic variants annotated with ACMG and OMIM and frequency in G&H and gnomAD	All ClinVar pathogenic or likely pathogenic variants (n=8,450) that are identified in Genes and Health exomes. Each variant was annotated with ACMG (v3.2) and OMIM classifications, as well as MAF from both the G&H and gnomAD (v4.1) to facilitate the assessment of variant significance. Please note that variants with multiple OMIM annotations were listed in separate rows.
ST5	Comparison of representation and annotation of variants by ClinVar between G&H and UKB-EUR exomes	Comparison of the numbers and proportions of pLoF and pDM variants that were identified in Genes & Health (G&H) and the UK Biobank (size-matched). For variants reported in the ClinVar database, we included their three primary classifications: pathogenic, benign, VUS (uncertain significance and conflicting interpretations of pathogenicity).
ST6	Phenotypes and counts	Each row represents a distinct phenotype evaluated in the study. The Phenotype column lists the trait or condition analyzed, and QT indicates whether the phenotype is quantitative (True) or binary (False). Target Units specifies the measurement units for quantitative traits. Number for ExWAS gives the number of individuals included for quantitative traits while Number of Cases and Number of Contr…
ST7	Additive lambdas	The inflation factor lambda was calculated as median(X)/qchisq(0.5, df=1). It was calculated separately for single variant tests and for each mask, AF bin and test (burden, SKAT, SKAT-O) combination in the gene-based tests.
ST8	Additive single variant	Significant variant from the single variant ExWAS analysis. Columns A-L are the regenie output for the indicated variant in the ID column and phenotype in the Phenotype column. Conditioning Variants indicates the GWAS variants used for conditional analyses (Methods), and Conditional Sig indicates whether the p-value for the reported variant in the conditional analysis was less than 0.05 for all C…
ST9	Additive gene-based	Significant genes from the gene-based ExWAS analysis. Columns A-L are the regenie output for the indicated gene/mask in the ID/Mask columns and phenotype in the Phenotype column. Conditioning Variants indicates the GWAS variants used for conditional analyses (Methods), and Conditional Sig indicates whether the p-value for the reported gene-based association in the conditional analysis was less th…
ST10	Replication	Single variant and gene-based replication results in 12k additional exomes from Genes and Health or the UK Biobank (Backman et al. 2021). Each row represents a significant association. Type indicates whether the association was from a single variant or gene-based test. Phenotype lists the trait or condition analyzed, and Equivalent Phenotype Group identifies phenotypes that were grouped together …
ST11	Gene-phenotype	Each row represents a gene-phenotype pair significant in at least one of the ExWAS, meta-analysis, or recessive analysis. Gene ID and Gene Symbol identify the gene, with an indication of whether it is an olfactory gene (Is Olfactory) or located in the MHC region on chromosome 6 (In MHC). Phenotype indicates the trait name. Several columns capture significance results: Gene-based, SV (single varia…
ST12	Meta-analysis single variant	Each row represents a significant variant in the G&H and UKB meta-analysis. ID identifies the variant by chromosome, position, reference, and alternate allele; CHROM and GENPOS specify the chromosome and genomic position. Phenotype refers to the associated trait, and QT indicates whether it is a quantitative trait. Direction shows the direction of effect in each cohort. Meta-analysis results cont…
ST13	Meta-analysis gene-based	Each row represents a significant gene-based association in the G&H and UKB meta-analysis. Gene Symbol and Gene ID identify the gene tested, while Phenotype indicates the trait analyzed. Variant Mask and Mask describe the aggregation criteria used for rare variant burden testing, with Freq indicating the maximum allele frequency threshold or "SINGLETON" for variants observed only once. QT specifi…
ST14	Gene-level pLoF and pDM genotype counts	Counts of compound heterozygous (chet), homozygous (hom), cis-homozygous (cis), and heterozygous (het) genotypes for up to 16,944 genes analyzed, categorized by variant consequence. Note that hom:pLoF_pDM instances include the union of pLoF homozygotes and deleterious-missense (pDM) homozygotes, whereas chet:pLoF_deleterious instances include biallelic pLoF, biallelic deleterious-missense and com…
ST15	Significant and suggestive associations from the recessive burden analysis	Summary of associations identified by the recessive burden analysis, with significant (FDR<10% corresponding to p_rec<2.9E-07) and suggestive (p_rec<5.0E-06) genes. We report summary statistics for the recessive test, the corresponding test for additive effects, as well as the p-value for dominance deviation (dom-dev; Methods). We note that allele frequency does not apply in this context, so inst…
ST16	Gene-level count of human knockouts and presence in other genomic datasets	Number of heterozygous, homozygous, and compound heterozygous pLoF variant cariers in 18,766 genes in G&H. Presence of human knockouts in G&H and other genomic cohorts.
ST17	Association between gene features or gene sets and the presence of pLoF variant carriers	Detailed gene counts and association results by Fisher's exact test and logistic regression. Foreground (fg) and background (bg) columns indicate the definition of test and background gene sets. n_fg and n_bg columns have the total number of genes meeting the foreground and background definitions. Carrier column indicates whether the dependent variable was heterozygous or homozygous pLoF variant …
ST18	pLOF and pDM variants with homozygous genotypes in AR disease genes	All homozygous pLoF and pDM variants were identified in the Genes and Health dataset. Each variant was annotated with ClinVar significance, as well as ACMG (v3.2) and OMIM classifications, along with MAF from both the G&H dataset and gnomAD (v4.1) to aid in evaluating variant significance. Please note that variants with multiple OMIM annotations were presented in separate rows.
ST19	Examples of phenotypes in the homozygous carriers of pLoF variants in AR disease genes	Disease-relevant phenotype review of the homozygous carriers of pLoF variants in AR disease genes. pLoF variants were limited to those either absent, VUS, or CI in ClinVar.
ST20	Association between drug phase transition and the presence of human knockouts	Detailed drug counts and association results by Fisher's exact test and logistic regression. Drug column indicates whether the test included all drugs or subsets of drugs based on the modes of action or indications. Transition column indicates the drug phase transition tested. Target column indicates whether the knockouts in any or all target genes were considered or whether the drugs were subset…
ST21	Counts of variants by mask and allele frequency	Counts for all masks (MASK A = HC-LoF, MASK B = deleterious missense (CADD>20 & PolyPhen2 >=0.446 & SIFT=deleterious), MASK C = all missense, MASK D = synonymous) and for all allele frequency bins that were tested in the gene-based tests.
ST22	The features used in the random forest used for variant QC, and their relative importance	A list of the features used to train the random forest model, where features were sorted by relative importance. The random forest was used for variant QC, and the choice of features was largely based on the set of features used by gnomAD.
ST23	Final filtering threshold values and metric values used for evaluation of SNVs	Cut-offs for three different SNV filtering strategies (lenient, medium, stringent) and several metrics to assess their effect. For all analyses, the stringent thresholds were used.
ST24	Final filtering threshold values and metric values used for evaluation of INDELs	Cut-offs for three different INDEL filtering strategies (lenient, medium, stringent) and several metrics to assess their effect. For all analyses the stringent thresholds were used.
ST25	Picard tools exome variant metrics on the stringent filtered dataset	Metrics such as number of SNVs and INDELs as calculated by Picard (https://broadinstitute.github.io/picard/picard-metric-definitions.html)
ST26	Custom binary phenotype codelist	List of diagnosis and procedure codes used to define custom binary phenotypes.

## Sheet: ST1
Cluster	Number of unrelated G&H Pakistani	Number of Founder Variants	Minimum AC	IBD scores	Number of missense variants	Number of pLoF-HC variants	Number of phenotype associations
1	337	912	6	1.6	77	16	4
2	784	1679	9	0.8	120	29	14
3	890	357	9	0.39	19	6	38
4	641	657	8	1.05	50	8	5
5	1231	381	10	0.15	7	7	167
6	434	337	7	0.56	22	6	0
7	1014	6501	10	2.08	491	93	32
8	120	31	5	1.56	3	0	0
9	330	701	6	1.42	74	10	1
10	607	142	8	0.65	8	2	1
11	684	1132	8	1.69	85	15	18
12	45	10	4	2.5	1	0	0
13	276	1769	6	1.76	112	19	10
14	184	192	6	1.86	14	1	0
15	91	311	5	4.49	23	7	0
16	51	27	4	2.93	2	1	0
17	196	5	6	0.87	1	0	0
18	30	11	4	2.12	1	0	0
19	59	91	4	8.57	11	1	0
20	78	14	5	2.24	1	0	0
21	22	2	4	5.64	0	0	0

## Sheet: ST2
varID	CHR	POS	Cluster	N	AC.cluster	AN.cluster	AF.cluster	AC.all.clusters	AN.all.clusters	AF.all.clusters	OddsRatio	Conf1	Conf2	P.AF	Mean.IBD.score	SE.IBD.score	AC.WES.44k	AN.WES.44k	AF.WES.44k	MAF.WES.44k	AC.Het.WES.44k	AC.Hom.WES.44k	Transcript	Consequence	Gene	GeneID	rsID	SIFT	PolyPhen	CADD	LoF	Deleterious.missense	BETA	LOG10P	Phenotype	Phenotype.name	Clinvar.patho	OMIM.phenotypes	AF.gnomAD	AF.NFE	AF.SAS	Category.gnomAD	OR.NFE	P.NFE	AC.BAN	AC.PAK	P.BAN.PAK	OR.BAN.PAK	LD.0.5
chr1_943845_C_A	1	943845	13	276	10	552	0.0181	13	16218	0.0008	96.0867	29.4102	Inf	5.03e-13	1.76337	0.0160306	41	88054	0.00046562	0.00046562	41	0	MANE	intron_variant|downstream_gene_variant	SAMD11|NOC2L	ENSG00000187634|ENSG00000188976	rs576502376			0.223		FALSE							8.06e-05	0	0.00138343	not_NFE			13	13	0.8454	1.118	chr1_1087565_C_T,chr1_1242672_ACCGCAG_A,chr1_1374162_G_A
chr1_944102_G_C	1	944102	1	337	10	674	0.0148	15	16218	0.0009	46.7586	17.0581	Inf	3.58e-11	1.59698	0.0124826	40	88056	0.00045426	0.00045426	40	0	MANE	synonymous_variant|downstream_gene_variant	SAMD11|NOC2L	ENSG00000187634|ENSG00000188976	rs149880798&COSV58989250			0.433		FALSE							0.00864182	0.0103719	0.00081428	shared	0.061165	1	7	15	0.05555	2.396
chr1_956983_C_T	1	956983	2	784	19	1568	0.0121	26	16218	0.0016	25.6434	11.6811	Inf	1.61e-14	0.8032	0.00283438	61	88056	0.00069274	0.00069274	57	4	MANE	missense_variant|upstream_gene_variant	NOC2L|KLHL17	ENSG00000188976|ENSG00000187961	rs771282830	tolerated(0.44)	benign(0.042)	5.748		FALSE							0.00011833	5.76e-05	0.00121858	shared	13.6521	8.99e-20	1	26	8.09e-08	29.1	chr1_1197860_G_A
chr1_959211_T_C	1	959211	2	784	26	1568	0.0166	35	16200	0.0022	27.3807	13.8522	Inf	1.05e-19	0.8032	0.00283438	81	87966	0.00092081	0.00092081	75	6	MANE	upstream_gene_variant|splice_donor_region_variant&intron_variant	KLHL17|NOC2L	ENSG00000187961|ENSG00000188976	rs202060515			18.78		FALSE							0.00120844	0.00141851	0.00080459	shared	0.801105	0.929555	4	35	3.66e-08	9.801	chr1_1043942_G_A
chr1_962441_C_T	1	962441	7	1014	10	2028	0.0049	10	16216	0.0006	Inf	20.0966	Inf	9.18e-10	2.08346	0.00398077	20	88050	0.00022714	0.00022714	20	0	MANE	synonymous_variant|upstream_gene_variant|upstream_gene_variant	KLHL17|PLEKHN1|NOC2L	ENSG00000187961|ENSG00000187583|ENSG00000188976	rs577749915&COSV58533397			4.746		FALSE							2.29e-05	6.78e-06	0.00026349	shared	47.2492	5.67e-13	1	10	0.00434	11.18	chr1_1319285_G_A
chr1_962773_C_A	1	962773	1	337	26	674	0.0386	104	16218	0.0064	7.95443	5.25654	Inf	8.01e-14	1.59698	0.0124826	431	88056	0.00489461	0.00489461	401	30	MANE	upstream_gene_variant|missense_variant|upstream_gene_variant	NOC2L|KLHL17|PLEKHN1	ENSG00000188976|ENSG00000187961|ENSG00000187583	rs147703918&COSV58531852	deleterious(0.02)	probably_damaging(0.994)	24.8		TRUE							0.00096383	0.00070185	0.00606247	shared	7.20746	2.42e-80	69	104	0.000744	1.689	chr1_978870_A_C
chr1_970577_C_CATTTCA	1	970577	7	1014	10	2028	0.0049	10	16218	0.0006	Inf	20.0994	Inf	9.17e-10	2.08346	0.00398077	20	88056	0.00022713	0.00022713	20	0	MANE	downstream_gene_variant|inframe_insertion	KLHL17|PLEKHN1	ENSG00000187961|ENSG00000187583	rs775796880												1.67e-05	5.09e-06	0.00021978	shared	57.264	2.24e-12	0	10	0.0005506		chr1_1218938_C_T,chr1_1256972_G_A,chr1_970579_G_GA,chr1_970582_CGG_C,chr1_970585_A_ACATTTCACATTTC
chr1_970579_G_GA	1	970579	7	1014	10	2028	0.0049	10	16218	0.0006	Inf	20.0994	Inf	9.17e-10	2.08346	0.00398077	20	88056	0.00022713	0.00022713	20	0	MANE	frameshift_variant|downstream_gene_variant	PLEKHN1|KLHL17	ENSG00000187583|ENSG00000187961	rs763280804				HC								1.3e-05	0	0.00021978	not_NFE			0	10	0.0005506		chr1_1218938_C_T,chr1_1256972_G_A,chr1_970577_C_CATTTCA,chr1_970582_CGG_C,chr1_970585_A_ACATTTCACATTTC
chr1_970582_CGG_C	1	970582	7	1014	10	2028	0.0049	10	16218	0.0006	Inf	20.0994	Inf	9.17e-10	2.08346	0.00398077	20	88056	0.00022713	0.00022713	20	0	MANE	downstream_gene_variant|frameshift_variant	KLHL17|PLEKHN1	ENSG00000187961|ENSG00000187583	rs774520997				HC								1.3e-05	0	0.00021986	not_NFE			0	10	0.0005506		chr1_1218938_C_T,chr1_1256972_G_A,chr1_970577_C_CATTTCA,chr1_970579_G_GA,chr1_970585_A_ACATTTCACATTTC
chr1_970585_A_ACATTTCACATTTC	1	970585	7	1014	10	2028	0.0049	10	16218	0.0006	Inf	20.0994	Inf	9.17e-10	2.08346	0.00398077	20	88056	0.00022713	0.00022713	20	0	MANE	frameshift_variant|downstream_gene_variant	PLEKHN1|KLHL17	ENSG00000187583|ENSG00000187961	rs761731783				HC								1.3e-05	0	0.00021982	not_NFE			0	10	0.0005506		chr1_1218938_C_T,chr1_1256972_G_A,chr1_970577_C_CATTTCA,chr1_970579_G_GA,chr1_970582_CGG_C
chr1_971389_C_A	1	971389	1	337	13	674	0.0193	29	16218	0.0018	19.0751	9.51915	Inf	3.61e-11	1.59698	0.0124826	60	88054	0.0006814	0.0006814	56	4	MANE	missense_variant	PLEKHN1	ENSG00000187583	rs78850589	tolerated(0.14)	benign(0.06)	0.212		FALSE							0.00230725	0.00248792	0.00114816	shared	0.397344	1	5	29	6.41e-06	6.491	chr1_1050388_AGGG_A
chr1_973608_C_T	1	973608	7	1014	10	2028	0.0049	10	16218	0.0006	Inf	20.0994	Inf	9.17e-10	2.08346	0.00398077	17	88056	0.00019306	0.00019306	17	0	MANE	missense_variant	PLEKHN1	ENSG00000187583	rs373630012	tolerated(0.16)	benign(0.011)	15.65		FALSE							7.32e-05	6.02e-05	0.00034038	shared	4.8404	9.82e-05	0	10	0.0005506
chr1_974048_G_T	1	974048	13	276	9	552	0.0163	14	16218	0.0009	51.8177	18.3785	Inf	9.89e-11	1.76337	0.0160306	21	88054	0.00023849	0.00023849	21	0	MANE	missense_variant	PLEKHN1	ENSG00000187583	rs193098401	deleterious_low_confidence(0.01)	possibly_damaging(0.66)	20.3		FALSE							7.53e-05	0	0.00133696	not_NFE			3	14	0.005671	5.219
chr1_978870_A_C	1	978870	1	337	27	674	0.0401	121	16218	0.0075	6.85703	4.59949	Inf	5.18e-13	1.59698	0.0124826	481	88054	0.00546256	0.00546256	453	28	MANE	downstream_gene_variant	PLEKHN1	ENSG00000187583	rs531040994			3.222		FALSE							0.00082889	0.00052438	0.00674648	shared	10.6609	3.96e-113	70	121	8.04e-06	1.939	chr1_962773_C_A
chr1_980109_C_T	1	980109	3	890	46	1780	0.0258	167	16218	0.0103	3.13842	2.30678	Inf	2.17e-09	0.39489	0.00183413	421	88050	0.00478137	0.00478137	397	24	MANE	downstream_gene_variant	PLEKHN1	ENSG00000187583	rs548142321&COSV100379257			0.467		FALSE							0.00042324	5.23e-06	0.00756999	shared	1048.62	6.74e-270	15	167	8.95e-38	12.56
chr1_1043942_G_A	1	1043942	2	784	25	1568	0.0159	27	16218	0.0017	118.616	34.5344	Inf	1.05e-23	0.8032	0.00283438	46	88054	0.00052241	0.00052241	42	4	MANE	missense_variant	AGRN	ENSG00000188157	rs759762952&COSV101038965	tolerated(0.88)	benign(0.19)	0.571		FALSE							7.34e-05	4.07e-05	0.00060522	shared	19.3295	7.62e-23	0	27	1.58e-09		chr1_959211_T_C
chr1_1047364_C_T	1	1047364	7	1014	13	2028	0.0064	17	16218	0.001	22.8743	8.23312	Inf	2.58e-09	2.08346	0.00398077	32	88056	0.00036341	0.00036341	28	4	MANE	synonymous_variant	AGRN	ENSG00000188157	rs201563402			4.089		FALSE							4.97e-05	1.36e-05	0.00039712	shared	38.5947	1.96e-19	1	17	3.87e-05	19.02
chr1_1050085_GT_G	1	1050085	7	1014	113	2022	0.0559	352	16204	0.0217	3.4526	2.82617	Inf	1.55e-22	2.08346	0.00398077	1125	87938	0.0127931	0.0127931	1093	32	MANE	intron_variant	AGRN	ENSG00000188157	rs566813074			0.267		FALSE							0.00158899	0.00050797	0.0156789	shared	26.1885	0	99	352	2.49e-41	4.039
chr1_1050388_AGGG_A	1	1050388	1	337	13	674	0.0193	24	16218	0.0015	27.7501	13.0186	Inf	1.61e-12	1.59698	0.0124826	46	88056	0.00052239	0.0005224	44	2	MANE	intron_variant	AGRN	ENSG00000188157	rs759805458			10.24		FALSE							5.83e-05	0	0.00103217	not_NFE			0	24	1.5e-08		chr1_971389_C_A
chr1_1085987_G_T	1	1085987	1	337	9	674	0.0134	14	16218	0.0009	42.0321	14.9088	Inf	5.83e-10	1.59698	0.0124826	27	88056	0.00030662	0.00030662	25	2	MANE	synonymous_variant	C1orf159	ENSG00000131591	rs747290218			5.795		FALSE							1.74e-05	0	0.0003074	not_NFE			0	14	2.73e-05
chr1_1087565_C_T	1	1087565	13	276	12	552	0.0217	15	16218	0.0009	115.821	36.7913	Inf	8.91e-16	1.76337	0.0160306	47	88056	0.00053375	0.00053375	47	0	MANE	missense_variant	C1orf159	ENSG00000131591	rs537570851	tolerated(0.47)	benign(0.003)	3.24		FALSE							0.00027381	0.00024246	0.00143972	shared	3.36438	1.33e-07	13	15	0.5719	1.29	chr1_1242672_ACCGCAG_A,chr1_1374162_G_A,chr1_943845_C_A
chr1_1196638_C_T	1	1196638	7	1014	35	2028	0.0173	43	16218	0.0027	31.1113	15.759	Inf	1.01e-24	2.08346	0.00398077	84	88052	0.00095398	0.00095398	82	2	MANE	synonymous_variant	TTLL10	ENSG00000162571	rs748317751			0.71		FALSE							9.47e-05	1.39e-05	0.00134421	shared	94.0407	8.94e-56	2	43	3.04e-12	24.09
chr1_1197860_G_A	1	1197860	2	784	22	1518	0.0145	26	15718	0.0017	52.1538	20.2754	Inf	4.13e-19	0.8032	0.00283438	72	85204	0.00084503	0.00084503	68	4	MANE	3_prime_UTR_variant	TTLL10	ENSG00000162571	rs769445286			2.478		FALSE							6.73e-05	9.18e-06	0.00119536	shared	107.97	5.25e-42	7	26	0.0003246	4.156	chr1_956983_C_T
chr1_1204175_C_T	1	1204175	13	276	10	552	0.0181	18	16218	0.0011	36.0742	14.8479	Inf	6.59e-11	1.76337	0.0160306	96	88056	0.00109022	0.00109022	94	2	MANE	missense_variant	TNFRSF18	ENSG00000186891	rs534020550	tolerated(1)	benign(0.007)	0.468		FALSE							0.00013028	1.27e-05	0.00203341	shared	87.0791	5.86e-47	20	18	1	1.006	chr1_1342068_G_A
chr1_1212720_G_A	1	1212720	9	330	14	656	0.0213	46	15996	0.0029	10.4275	5.72193	Inf	2.36e-09	1.41542	0.0141455	230	86502	0.0026589	0.0026589	224	6	MANE	splice_polypyrimidine_tract_variant&intron_variant|downstream_gene_variant	TNFRSF4|SDF4	ENSG00000186827|ENSG00000078808	rs34108055&COSV55420096			3.742		FALSE							0.0112197	0.0138199	0.0029509	shared	0.156487	1	28	46	0.01384	1.832
chr1_1217837_G_A	1	1217837	9	330	6	660	0.0091	6	16196	0.0004	Inf	36.5965	Inf	4.48e-09	1.41542	0.0141455	8	87952	9.1e-05	9.1e-05	8	0	MANE	upstream_gene_variant|intron_variant	TNFRSF4|SDF4	ENSG00000186827|ENSG00000078808	rs772269223			2.11		FALSE							3.13e-05	8.72e-07	0.00054271	shared	200.701	4.11e-09	0	6	0.01107
chr1_1218938_C_T	1	1218938	7	1014	13	2028	0.0064	13	16218	0.0008	Inf	27.1314	Inf	1.77e-12	2.08346	0.00398077	25	88056	0.00028391	0.00028391	25	0	MANE	splice_polypyrimidine_tract_variant&intron_variant|upstream_gene_variant	SDF4|TNFRSF4	ENSG00000078808|ENSG00000186827	rs200644350&COSV55420556			1.767		FALSE							6.15e-05	5.09e-06	0.0003533	shared	85.7955	2.78e-19	2	13	0.002913	7.27	chr1_1256972_G_A,chr1_970577_C_CATTTCA,chr1_970579_G_GA,chr1_970582_CGG_C,chr1_970585_A_ACATTTCACATTTC
chr1_1242672_ACCGCAG_A	1	1242672	13	276	10	552	0.0181	13	16212	0.0008	96.05	29.3985	Inf	5.04e-13	1.76337	0.0160306	38	87994	0.00043185	0.00043185	38	0	MANE	intron_variant	C1QTNF12	ENSG00000184163	rs760366509			4.116		FALSE							7.7e-05	0	0.00134796	not_NFE			15	13	1	0.968	chr1_1087565_C_T,chr1_1374162_G_A,chr1_943845_C_A
chr1_1256972_G_A	1	1256972	7	1014	11	2026	0.0054	11	16202	0.0007	Inf	22.4484	Inf	1.14e-10	2.08346	0.00398077	18	87990	0.00020457	0.00020457	18	0	MANE	intron_variant	UBE2J2	ENSG00000160087	rs778043838			4.685		FALSE							1.21e-05	2.7e-06	0.00018949	shared	118.692	5.82e-15	0	11	0.0002594		chr1_1218938_C_T,chr1_970577_C_CATTTCA,chr1_970579_G_GA,chr1_970582_CGG_C,chr1_970585_A_ACATTTCACATTTC
chr1_1281201_G_C	1	1281201	7	1014	313	2028	0.1543	1823	16218	0.1124	1.53253	1.36814	Inf	5.04e-10	2.08346	0.00398077	11020	88054	0.12515	0.12515	9520	1500	MANE	intron_variant	SCNN1D	ENSG00000162572	rs1262893&COSV57643578			0.093		FALSE							0.0345333	0.0234201	0.118754	shared	6.04307	0	2524	1823	7.28e-14	0.7827	chr1_1281631_A_C,chr1_1281640_G_C
chr1_1281640_G_C	1	1281640	7	1014	427	2028	0.2106	2668	16218	0.1645	1.42205	1.28746	Inf	3.64e-09	2.08346	0.00398077	15037	88050	0.170778	0.170778	12257	2780	MANE	intron_variant	SCNN1D	ENSG00000162572	rs1262895&COSV57643194			0.962		FALSE							0.0811661	0.0593947	0.161995	shared	3.29429	0	3246	2668	0.0003644	0.9026	chr1_1281201_G_C,chr1_1281631_A_C,chr1_1319063_G_A,chr1_1319461_C_G,chr1_1327211_C_T,chr1_1327586_C_T,chr1_1327764_G_A,chr1_1353987_CTG_C,chr1_1354531_G_A
chr1_1290240_C_T	1	1290240	16	51	4	102	0.0392	4	16214	0.0002	Inf	144.879	Inf	1.48e-09	2.92644	0.179667	4	88006	4.55e-05	4.55e-05	2	2	MANE	intron_variant|downstream_gene_variant	SCNN1D|ACAP3	ENSG00000162572|ENSG00000131584	rs759408618			3.914		FALSE							2.67e-06	9.03e-07	3.88e-05	shared	128.96	3.99e-06	0	4	0.04971
chr1_1290578_G_A	1	1290578	2	784	29	1568	0.0185	71	16218	0.0044	6.55232	4.24903	Inf	3.57e-12	0.8032	0.00283438	252	88056	0.00286182	0.00286182	246	6	MANE	downstream_gene_variant|intron_variant	ACAP3|SCNN1D	ENSG00000131584|ENSG00000162572	rs200248857			0.209		FALSE							0.00041984	0.0001373	0.00351363	shared	24.2523	2.26e-99	43	71	0.00134	1.849
chr1_1291112_G_A	1	1291112	6	434	16	868	0.0184	37	16212	0.0023	13.6944	7.43251	Inf	1.77e-11	0.55752	0.00625111	105	88018	0.00119294	0.00119294	105	0	MANE	missense_variant|downstream_gene_variant	SCNN1D|ACAP3	ENSG00000162572|ENSG00000131584	rs377263446	deleterious(0.04)	benign(0.07)	16.86		FALSE							0.000214	0.00010341	0.00201068	shared	14.6648	7.57e-38	15	37	0.0006935	2.761
chr1_1291487_G_A	1	1291487	11	684	27	1368	0.0197	61	16216	0.0038	8.77011	5.51834	Inf	7.47e-14	1.68565	0.00638604	297	88048	0.00337316	0.00337316	279	18	MANE	downstream_gene_variant|synonymous_variant	ACAP3|SCNN1D	ENSG00000131584|ENSG00000162572	rs200302126			0.445		FALSE							0.00025351	0.00015026	0.00210001	shared	16.5077	4.35e-64	24	61	5.67e-06	2.847	chr1_1318863_C_T
chr1_1318863_C_T	1	1318863	11	684	25	1368	0.0183	48	16218	0.003	11.9962	7.14327	Inf	5.32e-15	1.68565	0.00638604	203	88056	0.00230535	0.00230535	187	16	MANE	intron_variant	INTS11	ENSG00000127054	rs774405317			1.893		FALSE							6.38e-05	0	0.000695	not_NFE			0	48	2.2e-16		chr1_1291487_G_A
chr1_1323167_G_A	1	1323167	19	59	4	118	0.0339	4	16216	0.0002	Inf	124.604	Inf	2.66e-09	8.56641	0.233671	16	88044	0.00018173	0.00018173	12	4	MANE	upstream_gene_variant|intron_variant	CPTP|INTS11	ENSG00000224051|ENSG00000127054	rs989388401			1.931		FALSE							1.35e-05	1.4e-05	2.38e-05	shared	8.35053	0.00238182	0	4	0.04972
chr1_1361230_A_G	1	1361230	11	684	8	1368	0.0058	8	16218	0.0005	Inf	24.0073	Inf	2.52e-09	1.68565	0.00638604	33	88056	0.00037476	0.00037476	29	4	MANE	upstream_gene_variant	MXRA8	ENSG00000162576	rs1379454469			5.104		FALSE							4.26e-06	0	4.44e-05	not_NFE			0	8	0.00247		chr1_1665552_C_T
chr1_1361231_G_C	1	1361231	2	784	41	1568	0.0261	120	16218	0.0074	4.95147	3.51465	Inf	1.68e-13	0.8032	0.00283438	714	88056	0.00810848	0.00810848	702	12	MANE	upstream_gene_variant	MXRA8	ENSG00000162576	rs113035485			3.422		FALSE							0.0114073	0.00247703	0.00892038	shared	3.34593	2e-56	163	120	0.1067	0.8215	chr1_1255305_G_A,chr1_1296589_G_A,chr1_1303203_G_A,chr1_1309219_C_G,chr1_1311010_C_G,chr1_1373805_T_C,chr1_1405805_A_G
chr1_1373805_T_C	1	1373805	2	784	42	1568	0.0268	113	16218	0.007	5.64975	3.99768	Inf	2.87e-15	0.8032	0.00283438	648	88056	0.00735895	0.00735895	638	10	MANE	missense_variant	AURKAIP1	ENSG00000175756	rs111933693&COSV57938603	tolerated_low_confidence(0.19)	benign(0.001)	16.22		FALSE							0.0100825	0.00247539	0.00741791	shared	3.00248	1.25e-47	141	113	0.4123	0.895	chr1_1255305_G_A,chr1_1296589_G_A,chr1_1303203_G_A,chr1_1309219_C_G,chr1_1311010_C_G,chr1_1361231_G_C,chr1_1405805_A_G
chr1_1374162_G_A	1	1374162	13	276	10	552	0.0181	13	16218	0.0008	96.0867	29.4102	Inf	5.03e-13	1.76337	0.0160306	38	88056	0.00043154	0.00043154	38	0	MANE	synonymous_variant	AURKAIP1	ENSG00000175756	rs541586260			4.461		FALSE							8.12e-05	5.08e-06	0.00130646	shared	161.15	4.94e-38	15	13	1	0.9686	chr1_1087565_C_T,chr1_1242672_ACCGCAG_A,chr1_943845_C_A
chr1_1398210_C_T	1	1398210	2	784	12	1568	0.0077	14	16214	0.0009	56.4323	14.986	Inf	4.87e-11	0.8032	0.00283438	26	88052	0.00029528	0.00029528	26	0	MANE	intron_variant|downstream_gene_variant	CCNL2|MRPL20	ENSG00000221978|ENSG00000242485	rs772409153			4.411		FALSE							4.41e-05	5.1e-06	0.00065957	shared	79.874	7.11e-18	0	14	2.73e-05
chr1_1402082_C_T	1	1402082	7	1014	45	2028	0.0222	101	16218	0.0062	5.72649	4.02135	Inf	1.32e-15	2.08346	0.00398077	361	88056	0.00409966	0.00409966	353	8	MANE	3_prime_UTR_variant|upstream_gene_variant	MRPL20|CCNL2	ENSG00000242485|ENSG00000221978	rs369166766			7.598		FALSE							0.00052852	0.00016798	0.00605137	shared	27.1554	1.06e-140	55	101	1.2e-05	2.059	chr1_1419210_G_A
chr1_1405805_A_G	1	1405805	2	784	41	1568	0.0261	111	16218	0.0068	5.59209	3.9406	Inf	7.89e-15	0.8032	0.00283438	641	88054	0.00727962	0.00727962	631	10	MANE	splice_donor_region_variant&intron_variant	MRPL20	ENSG00000242485	rs17160977			1.308		FALSE							0.00777544	0.00242963	0.00729029	shared	3.01064	4.23e-47	139	111	0.3743	0.8918	chr1_1255305_G_A,chr1_1296589_G_A,chr1_1303203_G_A,chr1_1309219_C_G,chr1_1311010_C_G,chr1_1361231_G_C,chr1_1373805_T_C
chr1_1419209_C_T	1	1419209	7	1014	12	2028	0.0059	12	16218	0.0007	Inf	24.7756	Inf	1.42e-11	2.08346	0.00398077	50	88056	0.00056782	0.00056782	50	0	MANE	missense_variant	ANKRD65	ENSG00000235098	rs544200276	tolerated(0.06)	benign(0.005)	9.11		FALSE							9.23e-05	5.76e-05	0.0003808	shared	10.6273	6.44e-14	9	12	0.3894	1.491
chr1_1419210_G_A	1	1419210	7	1014	45	2028	0.0222	102	16218	0.0063	5.62565	3.95509	Inf	2.07e-15	2.08346	0.00398077	364	88056	0.00413373	0.00413373	356	8	MANE	missense_variant	ANKRD65	ENSG00000235098	rs561097299	deleterious(0)	possibly_damaging(0.51)	19.39		FALSE							0.00064333	0.00031575	0.00628347	shared	14.7244	5.71e-112	57	102	2.09e-05	2.006	chr1_1402082_C_T
chr1_1437478_A_G	1	1437478	7	1014	42	2028	0.0207	49	16218	0.003	42.8155	21.1952	Inf	2.88e-31	2.08346	0.00398077	90	88056	0.00102208	0.00102208	90	0	MANE	missense_variant	VWA1	ENSG00000179403	rs576970389	deleterious(0.01)	possibly_damaging(0.625)	22.7		TRUE							6.69e-05	8.54e-07	0.00115979	shared	1650.19	9.2e-75	0	49	1.04e-16
chr1_1454506_G_A	1	1454506	2	784	34	1568	0.0217	114	16206	0.007	4.03322	2.79383	Inf	1.25e-09	0.8032	0.00283438	560	88010	0.00636291	0.00636291	522	38	MANE	splice_donor_region_variant&intron_variant	ATAD3C	ENSG00000215915	rs112630825			0.165		FALSE							0.014763	0.0115416	0.00636936	shared	0.565076	1	111	114	0.3152	1.149	chr1_1459247_G_A,chr1_1485189_GCCCTC_G,chr1_1489315_G_A
chr1_1459247_G_A	1	1459247	2	784	33	1568	0.021	90	16204	0.0056	5.49762	3.71649	Inf	4.28e-12	0.8032	0.00283438	468	88012	0.00531746	0.00531746	448	20	MANE	intron_variant	ATAD3C	ENSG00000215915	rs190264554			0.216		FALSE							0.0113082	0.0106246	0.00464042	shared	0.49911	1	93	90	0.6039	1.083	chr1_1454506_G_A,chr1_1485189_GCCCTC_G,chr1_1489315_G_A
chr1_1485189_GCCCTC_G	1	1485189	2	784	34	1568	0.0217	104	16202	0.0064	4.6108	3.17108	Inf	8e-11	0.8032	0.00283438	509	87988	0.00578488	0.00578488	491	18	MANE	intron_variant	ATAD3B	ENSG00000160072	rs370138022			0.605		FALSE							0.0132271	0.0111333	0.00580062	shared	0.541648	1	104	104	0.4438	1.119	chr1_1454506_G_A,chr1_1459247_G_A,chr1_1489315_G_A
chr1_1489315_G_A	1	1489315	2	784	34	1564	0.0217	104	16186	0.0064	4.61904	3.17672	Inf	7.67e-11	0.8032	0.00283438	522	87908	0.00593803	0.00593803	490	32	MANE	intron_variant	ATAD3B	ENSG00000160072	rs144622790			0.852		FALSE							0.0125279	0.0112347	0.00584744	shared	0.542343	1	106	104	0.5328	1.098	chr1_1454506_G_A,chr1_1459247_G_A,chr1_1485189_GCCCTC_G
chr1_1495613_C_T	1	1495613	1	337	13	674	0.0193	40	16204	0.0025	11.2874	5.98768	Inf	4.24e-09	1.59698	0.0124826	148	88008	0.00168167	0.00168167	130	18	MANE	synonymous_variant	ATAD3B	ENSG00000160072	rs146492872&COSV100426400			0.035		FALSE							0.0002176	0.00011616	0.0013844	shared	14.8211	6.35e-43	19	40	0.001614	2.357
chr1_1495613_C_T	1	1495613	7	1014	21	2028	0.0104	40	16204	0.0025	7.79512	4.40364	Inf	1.22e-09	2.08346	0.00398077	148	88008	0.00168167	0.00168167	130	18	MANE	synonymous_variant	ATAD3B	ENSG00000160072	rs146492872&COSV100426400			0.035		FALSE							0.0002176	0.00011616	0.0013844	shared	14.8211	6.35e-43	19	40	0.001614	2.357
chr1_1517140_T_G	1	1517140	9	330	9	660	0.0136	10	16218	0.0006	214.789	36.6019	Inf	2.8e-12	1.41542	0.0141455	14	88028	0.00015904	0.00015904	14	0	MANE	intron_variant	ATAD3A	ENSG00000197785	rs774338831			0.105		FALSE							5.5e-05	7.86e-06	0.00086261	shared	37.0515	3.18e-11	0	10	0.0005516
chr1_1535331_CGGT_C	1	1535331	1	337	8	668	0.012	12	16126	0.0007	46.7844	14.9735	Inf	3.55e-09	1.59698	0.0124826	20	87628	0.00022824	0.00022824	20	0	MANE	3_prime_UTR_variant|downstream_gene_variant	TMEM240|ATAD3A	ENSG00000205090|ENSG00000197785	rs766597268			2.115		FALSE							2.2e-05	2.62e-06	0.00035911	shared	144.8	5.25e-18	1	12	0.001139	13.45
chr1_1535515_G_T	1	1535515	1	337	9	670	0.0134	11	16134	0.0007	105.392	26.2674	Inf	1.78e-11	1.59698	0.0124826	18	87572	0.00020555	0.00020555	16	2	MANE	downstream_gene_variant|splice_polypyrimidine_tract_variant&splice_region_variant&intron_variant	ATAD3A|TMEM240	ENSG00000197785|ENSG00000205090	rs758010368			12.46		FALSE							2.01e-05	0	0.00037152	not_NFE			0	11	0.0002594
chr1_1640255_C_T	1	1640255	7	1014	344	2028	0.1696	2020	16214	0.1246	1.52471	1.36724	Inf	1.6e-10	2.08346	0.00398077	12979	88028	0.147442	0.147442	10847	2132	MANE	intron_variant	CDK11B	ENSG00000248333	rs28394074			0.878		FALSE							0.0545463	0.0371937	0.134957	shared	4.30705	0	2878	2020	1.23e-19	0.7538	chr1_1623412_T_C,chr1_1665535_T_C
chr1_1668470_G_A	1	1668470	7	1014	25	2028	0.0123	55	16214	0.0034	5.88841	3.6185	Inf	1.65e-09	2.08346	0.00398077	271	88036	0.00307829	0.00307829	271	0	MANE	splice_region_variant&synonymous_variant	SLC35E2B	ENSG00000189339	rs540434412			0.115		FALSE							0.00024417	6.61e-05	0.00261728	shared	52.242	1.6e-128	63	55	0.9266	0.9757
chr1_1918475_G_A	1	1918475	7	1014	10	2028	0.0049	10	16218	0.0006	Inf	20.0994	Inf	9.17e-10	2.08346	0.00398077	115	88054	0.00130602	0.00130602	97	18	MANE	downstream_gene_variant|intron_variant|downstream_gene_variant	CALML6|TMEM52|CFAP74	ENSG00000169885|ENSG00000178821|ENSG00000142609	rs183010571			1.252		FALSE							2.42e-05	2.16e-05	0.00010368	shared	13.4962	3.94e-08	0	10	0.0005506		chr1_981170_T_C
chr1_1923903_C_T	1	1923903	7	1014	13	2028	0.0064	13	16218	0.0008	Inf	27.1314	Inf	1.77e-12	2.08346	0.00398077	35	88040	0.00039755	0.00039755	35	0	MANE	missense_variant|upstream_gene_variant	CFAP74|TMEM52	ENSG00000142609|ENSG00000178821	rs373347486	deleterious(0)	probably_damaging(0.912)	24.1		TRUE							0.00012097	0.00011618	0.00042836	shared	4.51373	4.97e-07	5	13	0.05577	2.906
chr1_1925867_C_T	1	1925867	2	784	30	1568	0.0191	72	16218	0.0044	6.78246	4.42007	Inf	8.12e-13	0.8032	0.00283438	210	88056	0.00238485	0.00238485	204	6	MANE	synonymous_variant	CFAP74	ENSG00000142609	rs137862830			0.124		FALSE							0.00293794	0.00359857	0.00216308	shared	0.841016	0.965943	32	72	7.13e-06	2.521
chr1_1927629_G_C	1	1927629	11	684	8	1368	0.0058	8	16218	0.0005	Inf	24.0073	Inf	2.52e-09	1.68565	0.00638604	26	88056	0.00029527	0.00029527	22	4	MANE	missense_variant	CFAP74	ENSG00000142609	rs746675854	tolerated(0.29)	benign(0.089)	9.829		FALSE							7.74e-06	0	0.00014277	not_NFE			0	8	0.00247		chr1_1789153_C_T,chr1_944015_G_A,chr1_951109_C_G
chr1_1930022_C_T	1	1930022	7	1014	13	2028	0.0064	14	16216	0.0009	91.4946	16.6572	Inf	2.19e-11	2.08346	0.00398077	86	88054	0.00097667	0.00097667	86	0	MANE	intron_variant	CFAP74	ENSG00000142609	rs540002704			6.183		FALSE							2.03e-05	0	0.00037216	not_NFE			17	14	0.8589	0.9205
chr1_1942004_C_T	1	1942004	7	1014	52	2028	0.0256	61	16206	0.0038	41.4102	22.2536	Inf	3.57e-38	2.08346	0.00398077	226	87992	0.00256842	0.00256842	214	12	MANE	intron_variant	CFAP74	ENSG00000142609	rs536896737			0.864		FALSE							0.00017382	5.38e-05	0.00241835	shared	45.6105	2.37e-88	23	61	2.86e-06	2.971
chr1_2303033_A_C	1	2303033	1	337	6	674	0.0089	6	16218	0.0004	Inf	35.8328	Inf	5.04e-09	1.59698	0.0124826	13	88056	0.00014763	0.00014763	11	2	MANE	missense_variant	SKI	ENSG00000157933	rs377336741	tolerated(0.1)	benign(0.005)	22.3		FALSE							1.24e-05	0	0.00020861	not_NFE			0	6	0.01108
chr1_2324170_T_C	1	2324170	7	1014	24	2028	0.0118	40	16216	0.0025	10.6028	5.95869	Inf	1.58e-12	2.08346	0.00398077	81	88028	0.00092016	0.00092016	81	0	MANE	intron_variant	MORN1	ENSG00000116151	rs372981156			10.4		FALSE							6.31e-05	2.06e-05	0.00075671	shared	56.6507	2.26e-45	0	40	9.05e-14
chr1_2336447_A_G	1	2336447	2	784	27	1568	0.0172	68	16218	0.0042	6.2417	3.99567	Inf	4.34e-11	0.8032	0.00283438	155	88052	0.00176032	0.00176032	153	2	MANE	intron_variant	MORN1	ENSG00000116151	rs115943225			1.184		FALSE							0.00681786	0.00809377	0.00278524	shared	0.293306	1	14	68	3.68e-11	5.447
chr1_2336836_G_T	1	2336836	7	1014	14	2028	0.0069	15	16218	0.0009	98.593	18.1476	Inf	2.91e-12	2.08346	0.00398077	93	88056	0.00105615	0.00105615	89	4	MANE	missense_variant	MORN1	ENSG00000116151	rs772228280	tolerated(0.22)	benign(0.003)	4.883		FALSE							1.9e-05	0	0.00035113	not_NFE			0	15	1.29e-05
chr1_2372610_T_G	1	2372610	7	1014	13	2028	0.0064	16	16206	0.001	30.4639	9.83664	Inf	6.91e-10	2.08346	0.00398077	111	87952	0.00126205	0.00126205	105	6	MANE	intron_variant	MORN1	ENSG00000116151	rs759190536			0.354		FALSE							3.69e-05	8.54e-07	0.00058941	shared	715.103	7.36e-32	5	16	0.008436	3.577
chr1_2476573_C_T	1	2476573	7	1014	45	2028	0.0222	100	16218	0.0062	5.831	4.08846	Inf	8.29e-16	2.08346	0.00398077	194	88052	0.00220324	0.00220324	190	4	MANE	5_prime_UTR_variant	PLCH2	ENSG00000149527	rs374921166			2.254		FALSE							0.00028142	2.47e-05	0.00468108	shared	127.451	1.54e-137	8	100	8.51e-24	14.05
chr1_2494907_C_T	1	2494907	10	607	22	1214	0.0181	69	16218	0.0043	5.87176	3.66645	Inf	2.75e-09	0.647982	0.00483628	396	88056	0.00449714	0.00449714	392	4	MANE	missense_variant	PLCH2	ENSG00000149527	rs567604431	deleterious(0)	possibly_damaging(0.582)	23.1		TRUE							0.00030096	3.14e-05	0.00471476	shared	159.884	8.11e-225	102	69	0.07731	0.755
chr1_2502190_C_T	1	2502190	2	784	16	1568	0.0102	19	16218	0.0012	50.2971	16.787	Inf	3.97e-14	0.8032	0.00283438	32	88052	0.00036342	0.00036342	32	0	MANE	missense_variant	PLCH2	ENSG00000149527	rs189336246&COSV53939881	deleterious(0.04)	possibly_damaging(0.586)	25.4		TRUE							0.00070593	0.00077767	0.0008945	shared	0.748689	0.921725	1	19	9.86e-06	21.26
chr1_2502325_G_T	1	2502325	7	1014	22	2028	0.0108	46	16212	0.0028	6.46979	3.79713	Inf	4.8e-09	2.08346	0.00398077	229	88030	0.00260139	0.00260139	221	8	MANE	missense_variant	PLCH2	ENSG00000149527	rs529480435	deleterious_low_confidence(0.01)	benign(0.003)	18.16		FALSE							0.00011525	8.76e-07	0.00205022	shared	3122.68	4.48e-143	48	46	0.7571	1.072
chr1_2504549_C_T	1	2504549	7	1014	30	2028	0.0148	30	16218	0.0018	Inf	67.3684	Inf	6.76e-28	2.08346	0.00398077	47	88056	0.00053375	0.00053375	43	4	MANE	missense_variant|downstream_gene_variant	PLCH2|PANK4	ENSG00000149527|ENSG00000157881	rs760153479	tolerated_low_confidence(0.47)	benign(0)	8.236		FALSE							3.97e-05	0	0.00068066	not_NFE			0	30	1.65e-10
chr1_2586894_G_T	1	2586894	9	330	9	652	0.0138	10	16088	0.0006	215.752	36.766	Inf	2.7e-12	1.41542	0.0141455	13	87342	0.00014884	0.00014884	11	2	MANE	downstream_gene_variant|synonymous_variant	MMEL1|PRXL2B	ENSG00000142606|ENSG00000157870	rs752071739			2.63		FALSE							1.15e-05	0	0.00038377	not_NFE			0	10	0.0005488
chr1_2591992_G_T	1	2591992	7	1014	112	2028	0.0552	442	16218	0.0273	2.45488	2.02535	Inf	7.02e-14	2.08346	0.00398077	2026	88056	0.0230081	0.0230081	1914	112	MANE	downstream_gene_variant|missense_variant	PRXL2B|MMEL1	ENSG00000157870|ENSG00000142606	rs139941953	tolerated(1)	benign(0.047)	4.813		FALSE							0.00190104	0.00038055	0.0241436	shared	62.6633	0	359	442	5.25e-06	1.387
chr1_2603968_C_T	1	2603968	7	1014	26	2028	0.0128	30	16218	0.0018	45.9823	18.2261	Inf	4.79e-20	2.08346	0.00398077	45	88056	0.00051104	0.00051104	41	4	MANE	synonymous_variant	MMEL1	ENSG00000142606	rs747478228			0.087		FALSE							5.95e-05	3.39e-06	0.00097703	shared	257.968	1.44e-42	0	30	1.65e-10
chr1_2606299_G_C	1	2606299	4	641	9	1282	0.007	10	16218	0.0006	105.633	17.9938	Inf	1.09e-09	1.05301	0.00460451	18	88056	0.00020442	0.00020442	18	0	MANE	missense_variant	MMEL1	ENSG00000142606	rs781404046&COSV99983466	deleterious(0)	possibly_damaging(0.47)	21.8		TRUE							1.61e-05	0	0.00028543	not_NFE			0	10	0.0005506
chr1_2645284_G_A	1	2645284	7	1014	17	2028	0.0084	23	16218	0.0014	19.9767	8.57313	Inf	2.01e-11	2.08346	0.00398077	36	88056	0.00040883	0.00040883	36	0	CANONICAL	intron_variant	TTC34	ENSG00000215912													0.00110321	3.08e-05	0.0006277	shared	21.7879	2.03e-20	0	23	3.18e-08
chr1_3022377_C_T	1	3022377	7	1014	25	2028	0.0123	39	16218	0.0024	12.6345	6.97784	Inf	6.02e-14	2.08346	0.00398077	245	88056	0.00278232	0.00278232	243	2	MANE	missense_variant	ACTRT2	ENSG00000169717	rs542542083	deleterious(0.01)	benign(0.046)	18.38		FALSE							0.00023436	4.83e-05	0.00297534	shared	50.1613	4.55e-90	44	39	1	0.9906
chr1_3022866_G_A	1	3022866	7	1014	15	2028	0.0074	23	16218	0.0014	13.2059	5.98128	Inf	4.98e-09	2.08346	0.00398077	50	88056	0.00056782	0.00056782	50	0	MANE	3_prime_UTR_variant	ACTRT2	ENSG00000169717	rs527608458			5.629		FALSE							3.93e-05	0	0.00073893	not_NFE			1	23	6.34e-07	25.74
chr1_3411340_G_A	1	3411340	7	1014	20	2028	0.0099	33	16218	0.002	10.8571	5.72509	Inf	9.03e-11	2.08346	0.00398077	106	88056	0.00120378	0.00120378	100	6	MANE	intron_variant	PRDM16	ENSG00000142611	rs111486045			0.082		FALSE							0.00407288	0.00382977	0.00107165	shared	0.288121	1	5	33	5.97e-07	7.389
chr1_3411752_C_T	1	3411752	1	337	11	674	0.0163	20	16218	0.0012	28.6157	12.3954	Inf	7.03e-11	1.59698	0.0124826	32	88056	0.00036341	0.00036341	32	0	MANE	missense_variant	PRDM16	ENSG00000142611	rs758737732	tolerated(0.06)	benign(0.091)	20.9		FALSE							3.66e-05	1.7e-06	0.00062686	shared	361.322	7.29e-31	1	20	4.97e-06	22.38
chr1_3412705_C_T	1	3412705	2	784	19	1568	0.0121	25	16214	0.0015	29.9138	13.0485	Inf	4.8e-15	0.8032	0.00283438	62	88042	0.00070421	0.00070421	62	0	MANE	synonymous_variant	PRDM16	ENSG00000142611	rs374271999			0.583		FALSE							0.00037034	0.00035547	0.00103895	shared	2.21286	0.00023302	2	25	7.71e-07	13.99
chr1_3431951_C_T	1	3431951	4	641	14	1282	0.0109	19	16218	0.0012	32.9435	12.9456	Inf	2.77e-12	1.05301	0.00460451	34	88052	0.00038614	0.00038614	32	2	MANE	splice_polypyrimidine_tract_variant&intron_variant	PRDM16	ENSG00000142611	rs768576120			12.57		FALSE							3.86e-05	1.53e-05	0.00038665	shared	38.0739	2.33e-21	1	19	9.86e-06	21.26	chr1_3467333_C_T,chr1_3509135_C_T
chr1_3467333_C_T	1	3467333	4	641	14	1282	0.0109	18	16218	0.0011	41.1788	15.0149	Inf	7.87e-13	1.05301	0.00460451	31	88056	0.00035205	0.00035205	29	2	MANE	missense_variant	ARHGEF16	ENSG00000130762	rs779557111	deleterious(0)	probably_damaging(0.992)	25.3		TRUE							5.49e-05	4.63e-05	0.0003571	shared	11.3354	1.58e-12	0	18	1.36e-06		chr1_3431951_C_T,chr1_3509135_C_T
chr1_3490588_C_T	1	3490588	7	1014	14	2028	0.0069	20	16218	0.0012	16.4259	6.8143	Inf	4.07e-09	2.08346	0.00398077	36	88056	0.00040883	0.00040883	34	2	MANE	splice_region_variant&synonymous_variant	MEGF6	ENSG00000162591	rs542498064&COSV53888615			3.434		FALSE							0.00010105	3.14e-05	0.00127394	shared	20.4385	2.78e-19	2	20	3.73e-05	11.19
chr1_3494627_C_T	1	3494627	11	684	32	1368	0.0234	61	16218	0.0038	12.237	7.75083	Inf	6e-19	1.68565	0.00638604	225	88056	0.00255519	0.00255519	225	0	MANE	missense_variant	MEGF6	ENSG00000162591	rs371674123	tolerated(0.58)	benign(0.012)	0.131		FALSE							0.00017153	9e-05	0.00185852	shared	21.3893	1.49e-55	5	61	5.78e-15	13.68
chr1_3495854_G_A	1	3495854	2	784	59	1568	0.0376	271	16218	0.0167	2.66254	2.05012	Inf	1.78e-09	0.8032	0.00283438	1382	88052	0.0156953	0.0156953	1330	52	MANE	intron_variant	MEGF6	ENSG00000162591	rs41315290&COSV53892393			2.189		FALSE							0.0399888	0.0258966	0.0172931	shared	0.620101	1	286	271	0.5211	1.06	chr1_3493846_C_T,chr1_3494409_C_T
chr1_3509092_G_A	1	3509092	1	337	12	674	0.0178	21	16218	0.0013	31.2632	13.8311	Inf	5.02e-12	1.59698	0.0124826	53	88054	0.0006019	0.0006019	53	0	MANE	missense_variant	MEGF6	ENSG00000162591	rs776785263	tolerated(0.05)	possibly_damaging(0.874)	22.8		FALSE							5.01e-05	5.97e-06	0.00062042	shared	121.897	6.21e-33	4	21	0.0001961	5.874
chr1_3509135_C_T	1	3509135	4	641	11	1282	0.0086	16	16218	0.001	25.8444	9.65561	Inf	2.18e-09	1.05301	0.00460451	30	88056	0.00034069	0.00034069	28	2	MANE	missense_variant	MEGF6	ENSG00000162591	rs371301618&COSV53887285	tolerated(0.37)	benign(0)	0.559		FALSE							0.00011193	8.52e-05	0.00039416	shared	6.15429	7.58e-09	2	16	0.0004606	8.949	chr1_3431951_C_T,chr1_3467333_C_T
chr1_3510877_C_T	1	3510877	2	784	16	1568	0.0102	16	16218	0.001	Inf	45.7993	Inf	5.44e-17	0.8032	0.00283438	27	88056	0.00030662	0.00030662	27	0	MANE	synonymous_variant	MEGF6	ENSG00000162591	rs199986147			4.349		FALSE							0.00019327	6.8e-06	0.00074758	shared	72.7725	4.29e-21	1	16	7.66e-05	17.9
chr1_3635897_C_T	1	3635897	7	1014	33	2026	0.0163	77	16204	0.0048	5.318	3.52747	Inf	2.95e-11	2.08346	0.00398077	199	87944	0.0022628	0.0022628	189	10	MANE	intron_variant	WRAP73	ENSG00000116213	rs192081060			0.032		FALSE							0.00328081	0.00378276	0.00298708	shared	0.762193	0.997591	22	77	8e-10	3.924
chr1_3721972_G_A	1	3721972	1	337	10	674	0.0148	15	16208	0.0009	46.7285	17.0486	Inf	3.6e-11	1.59698	0.0124826	31	88022	0.00035218	0.00035219	31	0	MANE	intron_variant	TP73	ENSG00000078900	rs751097858			0.02		FALSE							1.5e-05	0	0.00028621	not_NFE			0	15	1.29e-05
chr1_3727798_G_A	1	3727798	2	784	20	1566	0.0128	34	16186	0.0021	13.4919	7.20461	Inf	1.69e-12	0.8032	0.00283438	69	87866	0.00078529	0.00078529	67	2	MANE	intron_variant	TP73	ENSG00000078900	rs557762472			0.959		FALSE							0.00017129	6.66e-05	0.00184338	shared	16.669	1.39e-29	4	34	6.95e-08	9.509
chr1_3730177_G_A	1	3730177	11	684	27	1368	0.0197	83	16218	0.0051	5.31878	3.4827	Inf	3.88e-10	1.68565	0.00638604	210	88056	0.00238485	0.00238485	206	4	MANE	intron_variant	TP73	ENSG00000078900	rs560879356			0.333		FALSE							0.00021833	7.18e-06	0.0038831	shared	359.293	6.99e-124	5	83	2.46e-21	18.64
chr1_3763400_A_G	1	3763400	7	1014	22	2028	0.0108	24	16212	0.0015	77.7459	22.3796	Inf	2.67e-18	2.08346	0.00398077	46	88018	0.00052262	0.00052262	42	4	MANE	missense_variant	CCDC27	ENSG00000162592	rs753267934	deleterious(0.03)	benign(0.342)	23.3		FALSE							4.15e-05	0	0.00071427	not_NFE			0	24	1.5e-08
chr1_3763492_G_A	1	3763492	2	784	51	1568	0.0325	211	16218	0.013	3.04409	2.2872	Inf	5e-10	0.8032	0.00283438	646	88056	0.00733624	0.00733624	620	26	MANE	intron_variant	CCDC27	ENSG00000162592	rs56079032			1.168		FALSE							0.0290918	0.0325084	0.00948509	shared	0.248157	1	73	211	1.42e-20	3.26
chr1_3829396_A_G	1	3829396	2	784	14	1568	0.0089	17	16214	0.001	43.9316	14.3617	Inf	3.05e-12	0.8032	0.00283438	23	88026	0.00026129	0.00026129	21	2	MANE	intron_variant	CEP104	ENSG00000116198	rs375242891			0.069		FALSE							0.00012924	6.01e-05	0.00031964	shared	8.2416	4.36e-10	0	17	2.88e-06
chr1_3858889_C_T	1	3858889	7	1014	44	2028	0.0217	69	16218	0.0043	12.5621	8.10105	Inf	2.11e-23	2.08346	0.00398077	115	88056	0.00130599	0.00130599	109	6	MANE	upstream_gene_variant|intron_variant	CEP104|DFFB	ENSG00000116198|ENSG00000169598	rs565575390			0.878		FALSE							9.16e-05	1.02e-05	0.00146266	shared	197.99	7.26e-94	0	69	3.04e-23
chr1_4712522_GCCACCACCA_G	1	4712522	7	1014	17	2028	0.0084	22	16202	0.0014	23.9568	9.72325	Inf	6.05e-12	2.08346	0.00398077	110	87992	0.00125011	0.00125011	106	4	MANE	inframe_deletion	AJAP1	ENSG00000196581	rs529940202			16.12		FALSE							5.4e-05	1.53e-05	0.00070729	shared	82.0483	2.09e-52	21	22	0.6482	1.172
chr1_5864350_C_T	1	5864350	14	184	6	368	0.0163	6	16216	0.0004	Inf	67.3684	Inf	1.31e-10	1.86495	0.0271902	7	88016	7.95e-05	7.95e-05	7	0	MANE	synonymous_variant	NPHP4	ENSG00000131697	rs763002637			1.038		FALSE							1.31e-05	3.4e-06	9.98e-05	shared	51.4449	9.93e-08	0	6	0.01108
chr1_6113021_G_A	1	6113021	11	684	26	1368	0.019	63	16208	0.0039	7.74915	4.88611	Inf	1.61e-12	1.68565	0.00638604	198	88042	0.00224893	0.00224893	194	4	MANE	intron_variant	CHD5	ENSG00000116254	rs186990769			0.07		FALSE							0.00013528	1.45e-05	0.00162207	shared	144.474	2.63e-93	9	63	9.45e-13	7.854
chr1_6124132_A_G	1	6124132	5	1231	1798	2462	0.7303	11005	16218	0.6786	1.33786	1.23332	Inf	8.75e-10	0.154818	0.00075889	65393	88040	0.742765	0.257235	16259	49134	MANE	intron_variant	CHD5	ENSG00000116254	rs2273041&COSV52427759			4.02		FALSE							0.484956	0.438409	0.71157	shared	3.57829	0	14281	11005	4.28e-117	0.5675	chr1_6124032_A_G
chr1_6130187_G_A	1	6130187	2	784	13	1568	0.0083	20	16214	0.0012	17.4766	7.44038	Inf	2.5e-09	0.8032	0.00283438	43	88048	0.00048837	0.00048837	43	0	MANE	intron_variant	CHD5	ENSG00000116254	rs188573411			4.57		FALSE							9.42e-05	1.36e-05	0.00130729	shared	42.9554	5.07e-22	0	20	3.02e-07
chr1_6151123_G_A	1	6151123	13	276	340	552	0.6159	7780	16218	0.4797	1.77312	1.52656	Inf	4.28e-11	1.76337	0.0160306	45072	88050	0.511891	0.488109	21490	23582	MANE	synonymous_variant	CHD5	ENSG00000116254	rs9434711&COSV52407480			2.484		FALSE							0.325057	0.277056	0.493079	shared	2.71828	0	9743	7780	1.08e-26	0.7933	chr1_6149303_T_C
chr1_6155573_G_A	1	6155573	2	784	9	1568	0.0057	9	16216	0.0006	Inf	23.757	Inf	7.24e-10	0.8032	0.00283438	18	88028	0.00020448	0.00020448	18	0	MANE	intron_variant	CHD5	ENSG00000116254	rs768315973			0.135		FALSE							2.6e-05	0	0.00044296	not_NFE			1	9	0.008389	10.06
chr1_6155653_G_A	1	6155653	7	1014	18	2028	0.0089	25	16218	0.0015	18.1376	8.19686	Inf	1.05e-11	2.08346	0.00398077	71	88054	0.00080632	0.00080632	69	2	MANE	missense_variant	CHD5	ENSG00000116254	rs150062924	deleterious(0.03)	benign(0.207)	25		FALSE							0.00162383	0.00190678	0.00092241	shared	0.427102	1	3	25	4.23e-06	9.327
chr1_6168120_A_C	1	6168120	1	337	101	670	0.1507	1340	16148	0.083	2.03983	1.68201	Inf	2.16e-09	1.59698	0.0124826	8094	87710	0.0922814	0.0922814	7266	828	MANE	intron_variant	CHD5	ENSG00000116254	rs58385986&COSV52407924&COSV52411576			0.893		FALSE							0.0588813	0.0421758	0.0914651	shared	2.30448	0	1810	1340	3.23e-08	0.8117	chr1_6192886_G_A
chr1_6208865_C_G	1	6208865	2	784	20	1562	0.0128	31	16178	0.0019	17.2141	8.78563	Inf	1.32e-13	0.8032	0.00283438	99	87796	0.00112761	0.00112761	97	2	MANE	splice_polypyrimidine_tract_variant&intron_variant	RNF207	ENSG00000158286	rs556596119			1.121		FALSE							0.00086572	0.00071898	0.00153695	shared	1.78782	0.00034506	13	31	0.002256	2.667	chr1_6251354_G_A
chr1_6251354_G_A	1	6251354	2	784	20	1568	0.0128	32	16218	0.002	15.7542	8.17905	Inf	3.28e-13	0.8032	0.00283438	101	88056	0.001147	0.001147	99	2	MANE	synonymous_variant	GPR153	ENSG00000158292	rs141324744&COSV64938809			0.564		FALSE							0.00088772	0.00074842	0.00144806	shared	1.79066	0.00024815	14	32	0.002799	2.558	chr1_6208865_C_G
chr1_6428179_C_A	1	6428179	11	684	21	1368	0.0154	50	16216	0.0031	7.96445	4.7325	Inf	1.5e-10	1.68565	0.00638604	254	88036	0.00288518	0.00288518	246	8	MANE	intron_variant	ESPN	ENSG00000187017	rs370481063			1.085		FALSE							0.00010217	1.72e-06	0.00173301	shared	1729.77	5.54e-156	53	50	0.8435	1.055
chr1_6445862_C_T	1	6445862	4	641	9	1278	0.007	10	16184	0.0006	105.753	18.0153	Inf	1.08e-09	1.05301	0.00460451	14	87918	0.00015924	0.00015924	12	2	MANE	missense_variant	ESPN	ENSG00000187017	rs746062138	tolerated(0.49)	benign(0)	12.89		FALSE							9.31e-06	5.09e-06	8.8e-05	shared	57.3073	2.23e-12	0	10	0.0005477
chr1_6451819_G_A	1	6451819	2	784	16	1568	0.0102	18	16218	0.0011	75.5526	20.9398	Inf	6.89e-15	0.8032	0.00283438	90	88056	0.00102208	0.00102208	90	0	MANE	splice_polypyrimidine_tract_variant&intron_variant	ESPN	ENSG00000187017	rs377416423			14.96		FALSE							9.07e-05	4.92e-05	0.00080592	shared	20.7382	6.07e-30	17	18	0.7353	1.184
chr1_6461974_A_G	1	6461974	1	337	10	674	0.0148	19	16218	0.0012	25.9762	10.9712	Inf	9.46e-10	1.59698	0.0124826	36	88056	0.00040883	0.00040883	36	0	MANE	downstream_gene_variant|intron_variant	ESPN|TNFRSF25	ENSG00000187017|ENSG00000215788	rs767256820			0.423		FALSE							2.71e-05	0	0.00048406	not_NFE			0	19	6.4e-07
chr1_6467950_C_T	1	6467950	2	784	12	1568	0.0077	15	16218	0.0009	37.5953	11.9699	Inf	2.21e-10	0.8032	0.00283438	31	88056	0.00035205	0.00035205	31	0	MANE	synonymous_variant|upstream_gene_variant	PLEKHG5|TNFRSF25	ENSG00000171680|ENSG00000215788	rs749015188			0.298		FALSE							7.12e-05	6.12e-05	0.00020781	shared	8.09615	5.43e-10	2	15	0.000856	8.389
chr1_6468599_G_A	1	6468599	13	276	15	552	0.0272	38	16218	0.0023	18.9866	10.2494	Inf	5.93e-13	1.76337	0.0160306	96	88056	0.00109022	0.00109022	96	0	MANE	upstream_gene_variant|splice_polypyrimidine_tract_variant&intron_variant	TNFRSF25|PLEKHG5	ENSG00000215788|ENSG00000171680	rs547780813			8.891		FALSE							0.00015686	2.54e-06	0.00258043	shared	523.596	9.7e-68	8	38	9.32e-07	5.319
chr1_6554300_T_C	1	6554300	7	1014	22	2016	0.0109	26	16094	0.0016	38.8014	15.0914	Inf	1.16e-16	2.08346	0.00398077	54	87288	0.00061864	0.00061864	52	2	MANE	missense_variant|upstream_gene_variant	NOL9|TAS1R1	ENSG00000162408|ENSG00000173662	rs760133182	tolerated_low_confidence(0.52)	benign(0.007)	2.775		FALSE							0.00017949	0.00019257	0.00046807	shared	4.11822	5.08e-09	1	26	8.11e-08	29.08
chr1_6601997_G_A	1	6601997	7	1014	76	2028	0.0375	277	16218	0.0171	2.70949	2.13771	Inf	1.31e-11	2.08346	0.00398077	1072	88054	0.0121744	0.0121743	1034	38	MANE	missense_variant	KLHL21	ENSG00000162413	rs2232455&COSV66553458	tolerated(0.24)	benign(0.001)	23		FALSE							0.0191276	0.0196138	0.0149862	shared	0.648686	1	163	277	3.22e-11	1.915
chr1_6620023_A_G	1	6620023	7	1014	26	2028	0.0128	43	16218	0.0027	10.8224	6.21223	Inf	1.42e-13	2.08346	0.00398077	107	88056	0.00121514	0.00121514	105	2	MANE	upstream_gene_variant|missense_variant	THAP3|PHF13	ENSG00000041988|ENSG00000116273	rs141594576	tolerated(0.38)	benign(0.003)	17.95		FALSE							0.00121088	2.29e-05	0.00177877	shared	58.6061	2e-52	3	43	2.95e-11	16.06
chr1_6645010_G_A	1	6645010	4	641	22	1282	0.0172	66	16218	0.0041	5.90802	3.67199	Inf	2.93e-09	1.05301	0.00460451	317	88044	0.00360047	0.00360047	305	12	MANE	intron_variant	DNAJC11	ENSG00000007923	rs542508175			0.071		FALSE							0.00017267	8.58e-07	0.00295878	shared	4113.36	1.67e-185	55	66	0.1208	1.342
chr1_6645814_G_C	1	6645814	7	1014	461	2028	0.2273	2696	16218	0.1662	1.57358	1.42796	Inf	1.59e-14	2.08346	0.00398077	10711	88056	0.121638	0.121638	8973	1738	MANE	missense_variant	DNAJC11	ENSG00000007923	rs200454&COSV53789536	tolerated(0.79)	benign(0.001)	16.75		FALSE							0.216324	0.217035	0.140443	shared	0.502255	1	1501	2696	1.66e-123	2.208
chr1_7663341_C_T	1	7663341	13	276	7	552	0.0127	9	16218	0.0006	100.379	23.4536	Inf	1.73e-09	1.76337	0.0160306	26	88056	0.00029527	0.00029527	26	0	MANE	splice_polypyrimidine_tract_variant&intron_variant	CAMTA1	ENSG00000171735	rs149218380			2.125		FALSE							0.000127	8.83e-07	0.00069576	shared	329.809	5.22e-15	1	9	0.008383	10.06
chr1_7801098_T_G	1	7801098	7	1014	293	2008	0.1459	1613	15984	0.1009	1.63798	1.45648	Inf	5.51e-12	2.08346	0.00398077	7233	86908	0.0832259	0.0832259	6411	822	MANE	splice_polypyrimidine_tract_variant&intron_variant	PER3	ENSG00000049246	rs3213578&COSV62705571			0.943		FALSE							0.0950056	0.101908	0.0959396	shared	0.811343	1	1246	1613	2.98e-25	1.503	chr1_7819262_C_T,chr1_7827519_C_G,chr1_7837168_G_A
chr1_7819262_C_T	1	7819262	7	1014	225	2028	0.1109	1238	16216	0.0763	1.62297	1.42216	Inf	1.51e-09	2.08346	0.00398077	5527	88050	0.0627711	0.0627712	5017	510	MANE	intron_variant	PER3	ENSG00000049246	rs228690&COSV62708051			0.123		FALSE							0.0743337	0.0789425	0.0731557	shared	0.774225	1	899	1238	1.36e-24	1.584	chr1_7801098_T_G,chr1_7827519_C_G,chr1_7837168_G_A
chr1_7827519_C_G	1	7827519	7	1014	294	2028	0.145	1617	16218	0.0997	1.64892	1.46658	Inf	2.69e-12	2.08346	0.00398077	7261	88056	0.0824589	0.0824589	6425	836	MANE	missense_variant	PER3	ENSG00000049246	rs228697&COSV62704455&COSV62705754	tolerated(0.05)	benign(0.127)	0.786		FALSE							0.0931303	0.0996834	0.0954697	shared	0.82172	1	1247	1617	5.27e-25	1.499	chr1_7801098_T_G,chr1_7819262_C_T,chr1_7837168_G_A
chr1_7837168_G_A	1	7837168	7	1014	294	2028	0.145	1618	16214	0.0998	1.64703	1.46491	Inf	2.99e-12	2.08346	0.00398077	7253	88046	0.0823774	0.0823774	6419	834	MANE	intron_variant	PER3	ENSG00000049246	rs228654&COSV62708065			4.424		FALSE							0.0927448	0.0989499	0.0951325	shared	0.828014	1	1244	1618	2.22e-25	1.504	chr1_7801098_T_G,chr1_7819262_C_T,chr1_7827519_C_G
chr1_7937686_G_A	1	7937686	7	1014	12	2028	0.0059	14	16210	0.0009	42.1646	11.2025	Inf	1.02e-09	2.08346	0.00398077	28	88020	0.00031811	0.00031811	26	2	MANE	splice_donor_region_variant&intron_variant	TNFRSF9	ENSG00000049249	rs373663685			0.062		FALSE							4.47e-05	1.1e-05	0.0003191	shared	36.9452	3.03e-15	0	14	2.73e-05
chr1_8330483_G_A	1	8330483	14	184	7	368	0.019	11	16218	0.0007	76.5447	23.4684	Inf	8.93e-10	1.86495	0.0271902	51	88056	0.00057918	0.00057918	47	4	MANE	synonymous_variant	SLC45A1	ENSG00000162426	rs565752489&COSV99239824			0.739		FALSE							5.27e-05	1.78e-05	0.00056006	shared	32.7053	1.62e-20	9	11	0.51	1.366
chr1_8344014_C_T	1	8344014	4	641	11	1282	0.0086	13	16216	0.0008	64.586	16.8647	Inf	4.87e-11	1.05301	0.00460451	26	88054	0.00029527	0.00029527	26	0	MANE	3_prime_UTR_variant	SLC45A1	ENSG00000162426	rs751960225			0.411		FALSE							3.37e-05	0	0.00053166	not_NFE			1	13	0.000585	14.54
chr1_8361143_T_C	1	8361143	7	1014	1620	2028	0.7988	11962	16218	0.7376	1.47732	1.34009	Inf	4.09e-12	2.08346	0.00398077	66914	88056	0.759903	0.240097	15680	51234	MANE	synonymous_variant	RERE	ENSG00000142599	rs13596&COSV61941444			0.055		FALSE							0.676451	0.650612	0.743899	shared	1.68533	0	14083	11962	1.9e-17	0.8069	chr1_8358584_C_A,chr1_8358590_T_C
chr1_8495016_G_T	1	8495016	7	1014	67	1964	0.0341	156	15838	0.0098	5.4695	4.11851	Inf	1.09e-21	2.08346	0.00398077	421	86140	0.00488739	0.00488739	403	18	MANE	intron_variant	RERE	ENSG00000142599	rs575934035			1.012		FALSE							0.00044925	6.98e-05	0.00589584	shared	75.4769	8.55e-199	20	156	3.43e-31	8.821
chr1_8614533_T_G	1	8614533	7	1014	99	2024	0.0489	420	16192	0.0259	2.21834	1.81198	Inf	1.73e-10	2.08346	0.00398077	1513	87918	0.0172092	0.0172092	1417	96	MANE	intron_variant	RERE	ENSG00000142599	rs184626924			15.06		FALSE							0.00614672	0.00550067	0.0221263	shared	3.33442	4.2e-131	201	420	5.5e-25	2.371
chr1_8861418_T_C	1	8861418	2	784	14	1568	0.0089	17	16218	0.001	43.9436	14.3656	Inf	3.04e-12	0.8032	0.00283438	92	88056	0.00104479	0.00104479	92	0	MANE	missense_variant	ENO1	ENSG00000074800	rs776586770	deleterious_low_confidence(0)	possibly_damaging(0.585)	32		FALSE							3.72e-05	0	0.00048309	not_NFE			21	17	0.8712	0.9047
chr1_9003438_C_T	1	9003438	16	51	4	102	0.0392	4	16218	0.0002	Inf	144.915	Inf	1.47e-09	2.92644	0.179667	4	88056	4.54e-05	4.54e-05	4	0	MANE	synonymous_variant	SLC2A7	ENSG00000197241	rs752407204			4.345		FALSE							1.61e-05	1.02e-05	0.00012077	shared	11.4508	0.00088589	0	4	0.04972
chr1_9010223_C_T	1	9010223	9	330	6	660	0.0091	6	16218	0.0004	Inf	36.6503	Inf	4.44e-09	1.41542	0.0141455	8	88056	9.09e-05	9.09e-05	8	0	MANE	missense_variant	SLC2A7	ENSG00000197241	rs536979010	deleterious(0)	probably_damaging(1)	24.3		TRUE							1.61e-05	0	0.00026179	not_NFE			0	6	0.01108
chr1_9111424_G_A	1	9111424	2	784	10	1568	0.0064	11	16218	0.0007	94.0126	16.375	Inf	6.98e-10	0.8032	0.00283438	21	88056	0.00023848	0.00023849	21	0	MANE	missense_variant	GPR157	ENSG00000180758	rs764427384&COSV66233724&COSV66234083	deleterious(0.03)	probably_damaging(0.998)	27		TRUE							3.96e-05	0	0.00059286	not_NFE			0	11	0.0002599
chr1_9263662_A_C	1	9263662	7	1014	16	2028	0.0079	21	16218	0.0013	22.5523	9.0699	Inf	3.71e-11	2.08346	0.00398077	41	88056	0.00046561	0.00046561	41	0	MANE	missense_variant	H6PD	ENSG00000049239	rs752700691	tolerated(0.08)	benign(0.082)	21.9		FALSE							3.9e-05	4.24e-06	0.00063672	shared	150.755	5.99e-30	1	21	2.5e-06	23.5
chr1_9264584_G_A	1	9264584	13	276	8	552	0.0145	13	16218	0.0008	45.9515	15.7613	Inf	1.9e-09	1.76337	0.0160306	29	88056	0.00032934	0.00032934	29	0	MANE	synonymous_variant	H6PD	ENSG00000049239	rs778582813&COSV66230550			4.705		FALSE							3.84e-05	0	0.00066974	not_NFE			2	13	0.002913	7.27
chr1_9356344_C_T	1	9356344	9	330	7	660	0.0106	8	16218	0.0005	166.581	26.703	Inf	1.38e-09	1.41542	0.0141455	16	88056	0.0001817	0.0001817	16	0	MANE	synonymous_variant	SPSB1	ENSG00000171621	rs750104952&COSV60161815			0.613		FALSE							6.94e-05	2.54e-05	0.00075749	shared	10.3082	1.13e-06	1	8	0.01608	8.945
chr1_9721717_C_T	1	9721717	7	1014	19	2028	0.0094	23	16218	0.0014	33.5222	12.8179	Inf	3.48e-14	2.08346	0.00398077	68	88054	0.00077225	0.00077225	66	2	MANE	intron_variant	PIK3CD	ENSG00000171608	rs772902002			0.057		FALSE							5.67e-05	1.7e-05	0.00059382	shared	39.3589	1.47e-24	0	23	3.18e-08
chr1_10106525_C_T	1	10106525	13	276	6	552	0.0109	6	16218	0.0004	Inf	44.1757	Inf	1.51e-09	1.76337	0.0160306	14	88056	0.00015899	0.00015899	14	0	MANE	missense_variant	UBE4B	ENSG00000130939	rs547751822	tolerated_low_confidence(0.46)	benign(0)	7.799		FALSE							3.67e-05	1.7e-05	0.00038643	shared	15.4339	7.03e-08	3	6	0.3226	2.236	chr1_10326304_A_G
chr1_10267472_T_C	1	10267472	7	1014	14	2028	0.0069	16	16218	0.001	49.3478	13.4224	Inf	2.06e-11	2.08346	0.00398077	59	88056	0.00067003	0.00067003	53	6	MANE	synonymous_variant	KIF1B	ENSG00000054523	rs572314710			7.888		FALSE							1.73e-05	0	0.00030741	not_NFE			0	16	6.09e-06
chr1_10326304_A_G	1	10326304	13	276	6	552	0.0109	6	16218	0.0004	Inf	44.1757	Inf	1.51e-09	1.76337	0.0160306	13	88056	0.00014763	0.00014763	13	0	MANE	missense_variant	KIF1B	ENSG00000054523	rs556117169	tolerated_low_confidence(0.36)	benign(0.007)	22.4		FALSE							3.78e-05	1.95e-05	0.00037329	shared	11.9536	1.8e-06	2	6	0.1601	3.354	chr1_10106525_C_T
chr1_10404126_T_C	1	10404126	7	1014	11	2028	0.0054	12	16210	0.0007	77.3163	13.7125	Inf	1.22e-09	2.08346	0.00398077	62	88026	0.00070434	0.00070434	60	2	MANE	intron_variant	PGD	ENSG00000142657	rs779712037			9.363		FALSE							1.92e-05	0	0.0003151	not_NFE			0	12	0.0001225		chr1_11167485_G_A
chr1_10433883_C_T	1	10433883	4	641	11	1282	0.0086	13	16218	0.0008	64.5947	16.8669	Inf	4.86e-11	1.05301	0.00460451	21	88044	0.00023852	0.00023852	21	0	MANE	synonymous_variant	CENPS	ENSG00000175279	rs369425569			5.439		FALSE							4.28e-05	2.37e-05	0.00035129	shared	15.955	6.18e-11	0	13	5.8e-05
chr1_10469269_A_G	1	10469269	7	1014	31	2028	0.0153	73	16218	0.0045	5.2283	3.42489	Inf	1.56e-10	2.08346	0.00398077	204	88056	0.00231671	0.00231671	202	2	MANE	missense_variant	DFFA	ENSG00000160049	rs138842024	deleterious(0.02)	probably_damaging(1)	26.4		TRUE							0.00441174	0.00516632	0.00348038	shared	0.511576	1	18	73	1.23e-10	4.549
chr1_10629867_C_T	1	10629867	13	276	112	552	0.2029	1774	16216	0.1094	2.14436	1.7782	Inf	4.68e-11	1.76337	0.0160306	13144	88040	0.149296	0.149296	10858	2286	MANE	synonymous_variant	PEX14	ENSG00000142655	rs2128414&COSV63062147			2.127		FALSE							0.0456703	0.0357671	0.132626	shared	4.72685	0	3349	1774	1.04e-86	0.5419	chr1_10654237_G_C,chr1_10665330_T_C
chr1_10646110_G_A	1	10646110	2	784	36	1568	0.023	127	16218	0.0078	3.75885	2.64207	Inf	1.89e-09	0.8032	0.00283438	412	88052	0.00467905	0.00467905	402	10	MANE	intron_variant	CASZ1	ENSG00000130940	rs145649674			1.474		FALSE							0.0322435	0.0399293	0.00554835	shared	0.119609	1	43	127	3.62e-13	3.319
chr1_10654237_G_C	1	10654237	13	276	105	552	0.1902	1749	16218	0.1078	2.00342	1.65356	Inf	3.7e-09	1.76337	0.0160306	12666	88056	0.14384	0.14384	10562	2104	MANE	intron_variant	CASZ1	ENSG00000130940	rs56322140&COSV59733609			2.184		FALSE							0.0650433	0.0548418	0.122867	shared	2.84013	0	3110	1749	5.12e-65	0.5836	chr1_10629867_C_T,chr1_10665330_T_C
chr1_10659962_G_A	1	10659962	7	1014	14	2028	0.0069	15	16218	0.0009	98.593	18.1476	Inf	2.91e-12	2.08346	0.00398077	46	88056	0.00052239	0.0005224	46	0	MANE	synonymous_variant	CASZ1	ENSG00000130940	rs759627564			6.323		FALSE							3.6e-05	2.03e-05	0.00031835	shared	27.2097	1.57e-18	4	15	0.009421	4.194
chr1_10660315_T_C	1	10660315	2	784	13	1568	0.0083	17	16218	0.001	30.5953	11.0129	Inf	1.01e-10	0.8032	0.00283438	143	88056	0.00162397	0.00162397	141	2	MANE	missense_variant	CASZ1	ENSG00000130940	rs765251135	deleterious_low_confidence(0.01)	probably_damaging(0.949)	24.8		FALSE							8.55e-05	2.37e-05	0.00110892	shared	57.7412	2.31e-53	30	17	0.1447	0.6329
chr1_10665102_G_A	1	10665102	9	330	8	660	0.0121	11	16218	0.0007	63.5935	18.3523	Inf	1.07e-09	1.41542	0.0141455	43	88056	0.00048833	0.00048833	41	2	MANE	synonymous_variant	CASZ1	ENSG00000130940	rs368530771			4.602		FALSE							5.71e-05	1.77e-06	0.00107536	shared	398.403	6e-35	13	11	1	0.9457
chr1_10665330_T_C	1	10665330	13	276	91	552	0.1649	1414	16218	0.0872	2.1399	1.74461	Inf	1.76e-09	1.76337	0.0160306	10066	88056	0.114314	0.114314	8672	1394	MANE	synonymous_variant	CASZ1	ENSG00000130940	rs17035539			0.176		FALSE							0.0599623	0.0507312	0.0986974	shared	2.36328	0	2437	1414	3.76e-44	0.6149	chr1_10629867_C_T,chr1_10654237_G_C
chr1_11042883_G_A	1	11042883	7	1014	77	2028	0.038	312	16218	0.0192	2.34343	1.85957	Inf	2.17e-09	2.08346	0.00398077	1368	88056	0.0155356	0.0155356	1316	52	MANE	missense_variant	MASP2	ENSG00000009724	rs139962539	tolerated(0.06)	benign(0.043)	12.84		FALSE							0.00554306	0.00441315	0.0158003	shared	3.80757	1.07e-142	258	312	0.000317	1.358
chr1_11055112_G_T	1	11055112	7	1014	65	2028	0.0321	201	16214	0.0124	3.42023	2.6228	Inf	1.26e-13	2.08346	0.00398077	931	88050	0.0105735	0.0105735	893	38	MANE	intron_variant	SRM	ENSG00000116649	rs191275910			6.203		FALSE							0.0118295	0.0128051	0.0107921	shared	0.789262	0.999997	147	201	7.86e-05	1.535
chr1_11081235_A_G	1	11081235	11	684	17	1368	0.0124	21	16218	0.0013	46.7091	17.5588	Inf	2.18e-15	1.68565	0.00638604	73	88056	0.00082902	0.00082902	61	12	MANE	synonymous_variant	EXOSC10	ENSG00000171824	rs781579390			11.71		FALSE							1.05e-05	0	0.00017566	not_NFE			0	21	1.43e-07
chr1_11167485_G_A	1	11167485	7	1014	14	2028	0.0069	14	16208	0.0009	Inf	29.4662	Inf	2.22e-13	2.08346	0.00398077	55	87986	0.0006251	0.0006251	53	2	MANE	missense_variant	MTOR	ENSG00000198793	rs763335354	deleterious(0)	probably_damaging(0.939)	31		TRUE							2.05e-05	5.93e-06	0.00027453	shared	68.7389	2e-17	0	14	2.74e-05		chr1_10404126_T_C
chr1_11247858_G_A	1	11247858	11	684	9	1368	0.0066	10	16218	0.0006	98.368	16.7633	Inf	1.95e-09	1.68565	0.00638604	36	88056	0.00040883	0.00040883	34	2	MANE	synonymous_variant	MTOR	ENSG00000198793	rs772176837			8		FALSE							8.67e-06	0	0.00012078	not_NFE			0	10	0.0005506
chr1_11526874_C_T	1	11526874	13	276	9	552	0.0163	12	16216	0.0007	86.197	25.7187	Inf	1.16e-11	1.76337	0.0160306	134	88046	0.00152193	0.00152193	134	0	MANE	intron_variant	DISP3	ENSG00000204624	rs370747691			0.015		FALSE							0.00018019	2.67e-05	0.00140942	shared	56.8569	1.51e-58	40	12	0.0004258	0.3348
chr1_11529838_C_T	1	11529838	13	276	13	552	0.0236	39	16218	0.0024	14.5002	7.65664	Inf	2.58e-10	1.76337	0.0160306	117	88056	0.0013287	0.0013287	115	2	MANE	missense_variant	DISP3	ENSG00000204624	rs201439934	tolerated(0.11)	benign(0.014)	18.91		FALSE							0.00031475	0.00010339	0.00398568	shared	17.2106	2.57e-47	22	39	0.009961	1.984	chr1_11022450_A_G
chr1_11531077_C_T	1	11531077	19	59	4	118	0.0339	4	16206	0.0002	Inf	124.525	Inf	2.67e-09	8.56641	0.233671	13	87932	0.00014784	0.00014784	11	2	MANE	intron_variant	DISP3	ENSG00000204624				0.556		FALSE							6.22e-07	0	1.1e-05	not_NFE			0	4	0.04977
chr1_11658259_T_G	1	11658259	7	1014	27	2028	0.0133	33	16218	0.002	31.8783	14.5159	Inf	1.86e-19	2.08346	0.00398077	77	88056	0.00087444	0.00087444	75	2	MANE	upstream_gene_variant|splice_region_variant&splice_polypyrimidine_tract_variant&intron_variant	FBXO2|FBXO44	ENSG00000116661|ENSG00000132879	rs200677687			10.58		FALSE							9.05e-05	4.75e-05	0.00088986	shared	20.8787	3.3e-29	1	33	3.2e-10	36.96
chr1_11677506_T_C	1	11677506	7	1014	11	2028	0.0054	12	16214	0.0007	77.3381	13.7164	Inf	1.22e-09	2.08346	0.00398077	21	88036	0.00023854	0.00023854	19	2	MANE	downstream_gene_variant|intron_variant	FBXO6|MAD2L2	ENSG00000116663|ENSG00000116670	rs766352428			5.144		FALSE							1.32e-05	4.3e-06	0.00015432	shared	81.214	1.68e-15	0	12	0.0001227		chr1_12401732_T_C
chr1_11747414_C_T	1	11747414	11	684	15	1368	0.011	24	16218	0.0015	18.2696	8.49804	Inf	4.56e-11	1.68565	0.00638604	70	88050	0.000795	0.000795	68	2	MANE	intron_variant	AGTRAP	ENSG00000177674	rs371460221			1.678		FALSE							5.54e-05	1.11e-05	0.00046196	shared	63.1591	1.9e-28	0	24	1.5e-08		chr1_11273756_C_T
chr1_11793907_C_T	1	11793907	7	1014	20	2028	0.0099	20	16218	0.0012	Inf	43.7189	Inf	8.05e-19	2.08346	0.00398077	41	88054	0.00046562	0.00046562	41	0	MANE	downstream_gene_variant|splice_region_variant&synonymous_variant	C1orf167|MTHFR	ENSG00000215910|ENSG00000177000	rs765586205&CM135284&CS1412548			25.5							TRUE	Vascular disease|Homocystinuria due to MTHFR deficiency|Schizophrenia|Neural tube defects|Thromboembolism	2.43e-05	0	0.00042347	not_NFE			0	20	3.02e-07
chr1_11816629_T_C	1	11816629	7	1014	30	2028	0.0148	35	16216	0.0022	42.5564	18.4803	Inf	1.17e-22	2.08346	0.00398077	112	88050	0.001272	0.001272	110	2	MANE	synonymous_variant	CLCN6	ENSG00000011021	rs200545314			3.245		FALSE							0.00026718	3.39e-05	0.00144184	shared	40.4077	5.31e-49	12	35	0.0001927	3.265
chr1_11823856_C_T	1	11823856	7	1014	13	2026	0.0064	15	16216	0.0009	45.7361	12.3236	Inf	1.44e-10	2.08346	0.00398077	25	88042	0.00028396	0.00028396	25	0	MANE	intron_variant	CLCN6	ENSG00000011021	rs761664853			1.197		FALSE							2.67e-05	0	0.00047267	not_NFE			0	15	1.29e-05
chr1_11922759_G_A	1	11922759	7	1014	23	2028	0.0113	35	16218	0.0022	13.5493	7.18573	Inf	2.81e-13	2.08346	0.00398077	116	88056	0.00131734	0.00131734	110	6	MANE	synonymous_variant	KIAA2013	ENSG00000116685	rs138407291			0.992		FALSE							0.00010223	1.44e-05	0.00143886	shared	97.133	5.29e-60	13	35	0.0004085	3.013
chr1_11999028_G_A	1	11999028	11	684	15	1368	0.011	20	16218	0.0012	32.894	13.082	Inf	7.49e-13	1.68565	0.00638604	92	88056	0.00104479	0.00104479	80	12	MANE	missense_variant	MFN2	ENSG00000116688	rs140234726&CM062868&COSV52421375	deleterious(0.04)	benign(0.301)	25.3		FALSE							0.00035377	0.0004322	0.00030744	shared	1.54985	0.0321835	3	20	9.86e-05	7.459
chr1_12110050_C_T	1	12110050	7	1014	15	2028	0.0074	16	16218	0.001	105.686	19.6276	Inf	3.86e-13	2.08346	0.00398077	36	88056	0.00040883	0.00040883	36	0	MANE	synonymous_variant	TNFRSF8	ENSG00000120949	rs149570709			2.841		FALSE							3.04e-05	0	0.00051726	not_NFE			0	16	6.09e-06
chr1_12193976_C_T	1	12193976	7	1014	14	2028	0.0069	15	16218	0.0009	98.593	18.1476	Inf	2.91e-12	2.08346	0.00398077	45	88056	0.00051104	0.00051104	45	0	MANE	missense_variant	TNFRSF1B	ENSG00000028137	rs773229323	tolerated(0.56)	benign(0.003)	8.016		FALSE							2.79e-05	0	0.00045019	not_NFE			6	15	0.02927	2.796
chr1_12244219_T_C	1	12244219	4	641	13	1282	0.0101	15	16218	0.0009	76.4195	20.5652	Inf	4.02e-13	1.05301	0.00460451	34	88052	0.00038614	0.00038614	34	0	MANE	intron_variant	VPS13D	ENSG00000048707	rs765995371			4.25		FALSE							3.02e-05	0	0.00055268	not_NFE			2	15	0.0008562	8.388	chr1_12277921_G_A
chr1_12244637_A_G	1	12244637	2	784	26	1568	0.0166	69	16218	0.0043	5.72625	3.65822	Inf	3.9e-10	0.8032	0.00283438	194	88056	0.00220314	0.00220314	192	2	MANE	intron_variant	VPS13D	ENSG00000048707	rs79820334			4.894		FALSE							0.0189241	0.0225496	0.0044929	shared	0.116401	1	23	69	8.18e-08	3.363
chr1_12258103_G_A	1	12258103	7	1014	14	2028	0.0069	16	16218	0.001	49.3478	13.4224	Inf	2.06e-11	2.08346	0.00398077	30	88054	0.0003407	0.0003407	28	2	MANE	splice_region_variant&synonymous_variant	VPS13D	ENSG00000048707	rs771324801			23.1									1.43e-05	0	0.00025253	not_NFE			0	16	6.09e-06
chr1_12261025_G_A	1	12261025	13	276	19	552	0.0344	108	16218	0.0067	6.23738	3.89673	Inf	3.71e-09	1.76337	0.0160306	895	88056	0.010164	0.010164	877	18	MANE	synonymous_variant	VPS13D	ENSG00000048707	rs149663017			8.115		FALSE							0.00075711	3.98e-05	0.0120459	shared	264.525	0	250	108	5.55e-11	0.4794
chr1_12277921_G_A	1	12277921	4	641	13	1282	0.0101	15	16218	0.0009	76.4195	20.5652	Inf	4.02e-13	1.05301	0.00460451	38	88056	0.00043154	0.00043154	38	0	MANE	missense_variant	VPS13D	ENSG00000048707	rs745980449	tolerated(0.31)	benign(0.001)	11.62		FALSE							4.21e-05	5.08e-06	0.00064774	shared	114.389	2.08e-26	5	15	0.01383	3.355	chr1_12244219_T_C
chr1_12383039_A_C	1	12383039	11	684	8	1368	0.0058	8	16218	0.0005	Inf	24.0073	Inf	2.52e-09	1.68565	0.00638604	56	88056	0.00063596	0.00063596	56	0	MANE	missense_variant	VPS13D	ENSG00000048707	rs768778350	tolerated(0.8)	benign(0)	10.25		FALSE							1.05e-05	8.47e-07	0.00017567	shared	511.578	9.2e-23	7	8	0.7971	1.277
chr1_12401732_T_C	1	12401732	7	1014	12	2026	0.0059	13	16214	0.0008	84.5016	15.2047	Inf	1.62e-10	2.08346	0.00398077	23	88036	0.00026126	0.00026126	21	2	MANE	intron_variant	VPS13D	ENSG00000048707	rs758491792			3.867		FALSE							1.08e-05	0	0.00018942	not_NFE			0	13	5.8e-05		chr1_11677506_T_C
chr1_12793943_C_T	1	12793943	7	1014	28	2026	0.0138	32	16150	0.002	49.5061	19.7113	Inf	1.05e-21	2.08346	0.00398077	66	87686	0.00075269	0.00075269	66	0	MANE	missense_variant	PRAMEF1	ENSG00000116721	rs529027078	deleterious(0.03)	benign(0.001)	8.1		FALSE							6.03e-05	2.55e-06	0.00098338	shared	368.883	1.52e-46	0	32	3.68e-11
chr1_12861726_C_T	1	12861726	7	1014	58	2018	0.0287	206	16124	0.0128	2.79058	2.12243	Inf	1.23e-09	2.08346	0.00398077	941	87648	0.0107361	0.0107361	851	90	MANE	missense_variant	PRAMEF2	ENSG00000120952	rs141381533&COSV53578583	deleterious(0.02)	benign(0.199)	13.22		FALSE							0.00624672	0.00586279	0.0102592	shared	1.67371	1.22e-17	128	206	1.04e-07	1.812
chr1_12882432_C_T	1	12882432	7	1014	25	2020	0.0124	36	16146	0.0022	16.0748	8.46983	Inf	3.54e-15	2.08346	0.00398077	86	87740	0.00098017	0.00098017	80	6	MANE	synonymous_variant	PRAMEF4	ENSG00000243073	rs373025160			1.075		FALSE							0.00016507	0.00010533	0.00119989	shared	11.3848	1.06e-26	5	36	9.71e-08	8.076
chr1_13342562_G_A	1	13342562	7	1014	14	2026	0.0069	17	16164	0.0011	32.7664	10.7133	Inf	1.07e-10	2.08346	0.00398077	104	87546	0.00118795	0.00118795	84	20	MANE	missense_variant	PRAMEF14	ENSG00000204481	rs1553186807&COSV100577284	tolerated(0.28)	benign(0.003)	4.406		FALSE							0.00017076	8.58e-05	0.00033146	shared	6.14576	7.66e-09	1	17	3.94e-05	18.94
chr1_13344532_G_A	1	13344532	9	330	7	660	0.0106	7	16164	0.0004	Inf	44.3104	Inf	1.84e-10	1.41542	0.0141455	8	87538	9.14e-05	9.14e-05	6	2	MANE	synonymous_variant	PRAMEF14	ENSG00000204481				3.447		FALSE							2.61e-05	0	0.00046324	not_NFE			0	7	0.005325
chr1_13344577_A_G	1	13344577	4	641	48	1280	0.0375	221	16150	0.0137	3.30949	2.47259	Inf	9.44e-11	1.05301	0.00460451	1430	87414	0.0163589	0.0163589	1206	224	MANE	synonymous_variant	PRAMEF14	ENSG00000204481	rs1266446566&COSV58050292			0.559		FALSE							0.00051031	1.36e-05	0.0080448	shared	1229.4	0	354	221	1.66e-05	0.6895
chr1_13371637_C_T	1	13371637	9	330	8	660	0.0121	10	16216	0.0006	95.2001	23.1238	Inf	3.02e-10	1.41542	0.0141455	20	88054	0.00022713	0.00022713	20	0	CANONICAL	synonymous_variant	PRAMEF19	ENSG00000204480													0.00011734	0.00010426	0.00065981	shared	3.63169	0.00014013	3	10	0.0482	3.728
chr1_13420737_T_C	1	13420737	13	276	7	552	0.0127	9	16218	0.0006	100.379	23.4536	Inf	1.73e-09	1.76337	0.0160306	14	88056	0.00015899	0.00015899	14	0	CANONICAL	missense_variant	PRAMEF20	ENSG00000204478		deleterious(0)	possibly_damaging(0.655)										5.82e-05	6.78e-06	0.00091141	shared	42.9507	1.16e-11	1	9	0.008383	10.06
chr1_15289559_G_A	1	15289559	4	641	9	1282	0.007	10	16218	0.0006	105.633	17.9938	Inf	1.09e-09	1.05301	0.00460451	14	88056	0.00015899	0.00015899	12	2	MANE	missense_variant	FHAD1	ENSG00000142621	rs753326995	tolerated(0.06)	benign(0.034)	20.8		FALSE							1.22e-05	0	0.00022606	not_NFE			0	10	0.0005506
chr1_15461693_C_T	1	15461693	6	434	13	868	0.015	27	16218	0.0017	16.6455	8.14851	Inf	2.7e-10	0.55752	0.00625111	50	88052	0.00056785	0.00056785	48	2	MANE	intron_variant	CELA2A	ENSG00000142615	rs778765956			0.034		FALSE							7.38e-05	0	0.00130715	not_NFE			4	27	5.38e-06	7.555
chr1_15661158_A_G	1	15661158	13	276	33	552	0.0598	300	16218	0.0185	3.66623	2.61164	Inf	3e-09	1.76337	0.0160306	2395	88056	0.0271986	0.0271986	2327	68	MANE	synonymous_variant|3_prime_UTR_variant	RSC1A1|DDI2	ENSG00000215695|ENSG00000197312	rs200079396&COSV60780453			1.486		FALSE							0.00153089	1.27e-05	0.0255672	shared	2128.11	0	613	300	5.79e-19	0.5384
chr1_15728744_G_C	1	15728744	1	337	8	674	0.0119	11	16218	0.0007	62.2099	17.9481	Inf	1.26e-09	1.59698	0.0124826	20	88056	0.00022713	0.00022713	20	0	MANE	intron_variant	PLEKHM2	ENSG00000116786	rs755292516			13.42		FALSE							2.87e-05	5.11e-06	0.00039172	shared	68.3973	4.35e-15	1	11	0.002236	12.3
chr1_15737907_C_T	1	15737907	11	684	16	1368	0.0117	31	16218	0.0019	11.7003	6.06501	Inf	5.35e-10	1.68565	0.00638604	79	88056	0.00089716	0.00089716	75	4	MANE	upstream_gene_variant|intron_variant|downstream_gene_variant	TMEM82|SLC25A34|PLEKHM2	ENSG00000162460|ENSG00000162461|ENSG00000116786	rs201162790			1.585		FALSE							0.000759	0.00092379	0.000549	shared	0.977073	0.575412	0	31	7.8e-11
chr1_15768669_A_T	1	15768669	13	276	36	526	0.0684	344	15706	0.0219	3.54688	2.5654	Inf	1.41e-09	1.76337	0.0160306	2355	85318	0.0276026	0.0276026	2231	124	MANE	intron_variant	FBLIM1	ENSG00000162458	rs373677840			3.821		FALSE							0.00150207	4.15e-05	0.0252529	shared	697.919	0	595	344	4.45e-11	0.6394
chr1_15929360_G_A	1	15929360	2	784	9	1568	0.0057	9	16218	0.0006	Inf	23.7603	Inf	7.23e-10	0.8032	0.00283438	15	88056	0.00017035	0.00017035	15	0	MANE	synonymous_variant	SPEN	ENSG00000065526	rs755049645&COSV65362365			2.96		FALSE							1.61e-05	0	0.00028592	not_NFE			0	9	0.001166
chr1_15931164_G_T	1	15931164	7	1014	12	2028	0.0059	12	16218	0.0007	Inf	24.7756	Inf	1.42e-11	2.08346	0.00398077	17	88056	0.00019306	0.00019306	17	0	MANE	missense_variant	SPEN	ENSG00000065526	rs749276760	deleterious(0.02)	benign(0.118)	13.51		FALSE							1.18e-05	0	0.00020859	not_NFE			0	12	0.0001227
chr1_15932775_G_T	1	15932775	1	337	8	674	0.0119	12	16218	0.0007	46.6213	14.9233	Inf	3.65e-09	1.59698	0.0124826	24	88056	0.00027255	0.00027255	20	4	MANE	missense_variant	SPEN	ENSG00000065526	rs774668447	tolerated(0.08)	benign(0.1)	18.98		FALSE							1.61e-05	8.47e-07	0.00027448	shared	416.928	3.31e-18	0	12	0.0001227
chr1_15934254_G_A	1	15934254	7	1014	29	2028	0.0143	32	16218	0.002	68.5951	24.4278	Inf	1.86e-23	2.08346	0.00398077	72	88056	0.00081766	0.00081766	66	6	MANE	missense_variant	SPEN	ENSG00000065526	rs769855469&COSV65364038	deleterious_low_confidence(0.04)	benign(0.009)	22.2		FALSE							4.4e-05	3.39e-06	0.00063676	shared	292.378	1.46e-48	2	32	6.44e-09	17.92
chr1_15934400_C_T	1	15934400	7	1014	16	2028	0.0079	16	16218	0.001	Inf	34.1865	Inf	3.39e-15	2.08346	0.00398077	24	88054	0.00027256	0.00027256	24	0	MANE	synonymous_variant	SPEN	ENSG00000065526	rs778618853			0.229		FALSE							2.05e-05	7.63e-06	0.00018664	shared	61.1536	2.67e-19	0	16	6.1e-06
chr1_15947154_C_A	1	15947154	13	276	16	552	0.029	71	16216	0.0044	8.46912	4.97711	Inf	1.48e-09	1.76337	0.0160306	480	88054	0.0054512	0.0054512	468	12	MANE	intron_variant	ZBTB17	ENSG00000116809	rs577336851			3.459		FALSE							0.00046963	6.82e-05	0.00673412	shared	95.3735	4.41e-270	151	71	5.31e-06	0.5235	chr1_16033179_C_T
chr1_16015625_A_G	1	16015625	1	337	6	674	0.0089	6	16218	0.0004	Inf	35.8328	Inf	5.04e-09	1.59698	0.0124826	18	88054	0.00020442	0.00020442	16	2	MANE	synonymous_variant	HSPB7	ENSG00000173641	rs201996831			9.613		FALSE							2.23e-05	0	0.00038426	not_NFE			0	6	0.01108
chr1_16019170_C_T	1	16019170	2	784	14	1568	0.0089	16	16218	0.001	65.816	17.9583	Inf	5.89e-13	0.8032	0.00283438	26	88056	0.00029527	0.00029527	24	2	MANE	upstream_gene_variant|upstream_gene_variant	HSPB7|CLCNKA	ENSG00000173641|ENSG00000186510	rs548620946			0.734		FALSE							4.71e-05	2.62e-06	0.00054728	shared	178.528	2.32e-22	0	16	6.09e-06
chr1_16033179_C_T	1	16033179	13	276	17	552	0.0308	86	16218	0.0053	7.1795	4.32956	Inf	3.9e-09	1.76337	0.0160306	595	88056	0.00675706	0.00675706	583	12	MANE	missense_variant	CLCNKA	ENSG00000186510	rs528421254&COSV58894830	deleterious(0.01)	probably_damaging(0.987)	23.7		TRUE							0.00054827	8.81e-05	0.00778419	shared	83.4714	3.71e-299	165	86	3.44e-05	0.5803	chr1_15947154_C_A
chr1_16062070_C_G	1	16062070	7	1014	937	2026	0.4625	6494	16198	0.4009	1.33386	1.23166	Inf	1.07e-09	2.08346	0.00398077	38093	87850	0.433614	0.433614	21543	16550	MANE	intron_variant|downstream_gene_variant	FAM131C|CLCNKB	ENSG00000185519|ENSG00000184908	rs7524413			0.322		FALSE							0.432644	0.440852	0.410293	shared	0.960412	0.999873	8278	6494	2.4e-26	0.7926	chr1_16053757_C_T,chr1_16060000_C_T,chr1_16062214_G_T
chr1_16129540_G_A	1	16129540	15	91	7	182	0.0385	14	16218	0.0009	91.4182	32.3411	Inf	6.41e-11	4.49103	0.116544	45	88056	0.00051104	0.00051104	43	2	MANE	missense_variant	EPHA2	ENSG00000142627	rs753191229&COSV64454066	tolerated(0.11)	benign(0.27)	23.7		FALSE							7.38e-05	1.61e-05	0.00095518	shared	30.7463	2.43e-17	3	14	0.005671	5.219
chr1_16135724_G_A	1	16135724	9	330	10	660	0.0152	18	16218	0.0011	29.8794	12.3062	Inf	3.79e-10	1.41542	0.0141455	76	88052	0.00086313	0.00086313	76	0	MANE	synonymous_variant	EPHA2	ENSG00000142627	rs55740291&COSV64454238			7.456		FALSE							0.00043011	9.49e-05	0.00099923	shared	9.21044	8.03e-18	12	18	0.2003	1.677
chr1_16205390_G_A	1	16205390	7	1014	14	2028	0.0069	17	16218	0.001	32.8542	10.7461	Inf	1.03e-10	2.08346	0.00398077	33	88056	0.00037476	0.00037476	33	0	MANE	synonymous_variant	ARHGEF19	ENSG00000142632	rs754400828			0.451		FALSE							6.14e-05	6.78e-06	0.00093347	shared	81.5553	6.78e-24	2	17	0.0002469	9.509
chr1_16207989_C_A	1	16207989	2	784	16	1568	0.0102	26	16218	0.0016	15.0872	7.26728	Inf	1.12e-10	0.8032	0.00283438	47	88050	0.00053379	0.00053379	47	0	MANE	missense_variant	ARHGEF19	ENSG00000142632	rs779710164	tolerated(0.06)	benign(0.005)	2.449		FALSE							6.95e-05	0	0.0011972	not_NFE			3	26	2.22e-06	9.7
chr1_16256585_G_C	1	16256585	1	337	13	674	0.0193	34	16216	0.0021	14.5341	7.50667	Inf	4.08e-10	1.59698	0.0124826	106	88046	0.00120392	0.00120392	102	4	MANE	intron_variant	FBXO42	ENSG00000037637	rs148204328			3.312		FALSE							0.0106408	0.0129968	0.00167541	shared	0.0974457	1	10	34	5.88e-05	3.806
chr1_16409993_C_T	1	16409993	7	1014	25	2028	0.0123	42	16218	0.0026	10.4007	5.9371	Inf	6.96e-13	2.08346	0.00398077	110	88052	0.00124926	0.00124926	106	4	MANE	synonymous_variant	SPATA21	ENSG00000187144	rs756035914			1.215		FALSE							0.00010012	8.53e-07	0.00176702	shared	1860.77	4.98e-84	13	42	1.66e-05	3.617
chr1_16969212_C_T	1	16969212	13	276	14	552	0.0254	22	16218	0.0014	50.8543	22.6641	Inf	5.93e-16	1.76337	0.0160306	35	88056	0.00039747	0.00039747	29	6	MANE	missense_variant	CROCC	ENSG00000058453	rs139046145	deleterious(0)	benign(0.23)	23.3		FALSE							0.00033786	0.00030658	0.00176507	shared	2.09015	0.00162772	0	22	6.73e-08
chr1_16993764_G_A	1	16993764	7	1014	51	2028	0.0251	151	16218	0.0093	3.63459	2.68112	Inf	8.63e-12	2.08346	0.00398077	659	88056	0.00748387	0.00748387	645	14	MANE	synonymous_variant	ATP13A2	ENSG00000159363	rs56351817			1.3		FALSE							0.00218209	0.00118649	0.0101631	shared	7.16802	1.33e-132	139	151	0.09847	1.216	chr1_16986788_C_T,chr1_16987022_G_A
chr1_16996484_G_T	1	16996484	2	784	10	1568	0.0064	12	16218	0.0007	46.9715	12.0386	Inf	3.82e-09	0.8032	0.00283438	27	88056	0.00030662	0.00030662	27	0	MANE	missense_variant	ATP13A2	ENSG00000159363	rs373349384	tolerated(0.1)	possibly_damaging(0.733)	22.6		FALSE							2.97e-05	0	0.00052709	not_NFE			3	12	0.01689	4.473
chr1_16997052_C_T	1	16997052	9	330	10	660	0.0152	16	16218	0.001	39.8819	15.3033	Inf	7.48e-11	1.41542	0.0141455	33	88056	0.00037476	0.00037476	31	2	MANE	missense_variant	ATP13A2	ENSG00000159363	rs769588580	deleterious(0.03)	benign(0.366)	22.7		FALSE							8.49e-05	0	0.00149365	not_NFE			1	16	7.66e-05	17.9
chr1_17069176_C_T	1	17069176	7	1014	15	2028	0.0074	18	16218	0.0011	35.2203	11.6455	Inf	1.54e-11	2.08346	0.00398077	22	88056	0.00024984	0.00024984	22	0	MANE	synonymous_variant	PADI2	ENSG00000117115	rs754720206			6.226		FALSE							2.04e-05	0	0.00036231	not_NFE			0	18	1.36e-06
chr1_17074975_G_C	1	17074975	13	276	19	552	0.0344	29	16216	0.0018	55.6784	27.5766	Inf	1.38e-21	1.76337	0.0160306	62	88040	0.00070423	0.00070423	58	4	MANE	intron_variant	PADI2	ENSG00000117115	rs550257327			10.4		FALSE							0.00011577	8.98e-07	0.00200376	shared	1076.34	5e-51	5	29	6.41e-06	6.492
chr1_17093724_T_G	1	17093724	9	330	8	658	0.0122	9	16210	0.0006	191.156	31.7458	Inf	6.14e-11	1.41542	0.0141455	16	87954	0.00018191	0.00018191	16	0	MANE	intron_variant	PADI2	ENSG00000117115	rs143212954			4.195		FALSE							4.56e-05	0	0.00067913	not_NFE			0	9	0.00117
chr1_17105049_G_A	1	17105049	2	784	9	1568	0.0057	9	16218	0.0006	Inf	23.7603	Inf	7.23e-10	0.8032	0.00283438	11	88056	0.00012492	0.00012492	7	4	MANE	synonymous_variant	PADI2	ENSG00000117115	rs777907483			0.141		FALSE							4.05e-05	2.42e-05	0.00026958	shared	12.047	8.84e-08	1	9	0.008383	10.06
chr1_17205269_G_A	1	17205269	15	91	6	182	0.033	9	16218	0.0006	181.291	47.4646	Inf	1.5e-10	4.49103	0.116544	16	88056	0.0001817	0.0001817	14	2	MANE	missense_variant	PADI1	ENSG00000142623	rs562066886&COSV64938898	deleterious(0.02)	probably_damaging(1)	23.4		TRUE							2.04e-05	9.32e-06	0.00015374	shared	31.2199	8.69e-11	1	9	0.008383	10.06
chr1_17238724_C_T	1	17238724	14	184	7	368	0.019	10	16218	0.0006	102.086	28.3015	Inf	3.31e-10	1.86495	0.0271902	18	88052	0.00020442	0.00020443	18	0	MANE	intron_variant	PADI1	ENSG00000142623	rs749865987			9.409		FALSE							2.16e-06	9.74e-07	1.42e-05	shared	299.14	1.34e-14	0	10	0.0005506		chr1_16421485_C_T
chr1_17342075_C_T	1	17342075	7	1014	16	2028	0.0079	16	16218	0.001	Inf	34.1865	Inf	3.39e-15	2.08346	0.00398077	91	88056	0.00103343	0.00103343	89	2	MANE	missense_variant	PADI4	ENSG00000159339	rs34743635	tolerated(0.18)	benign(0.269)	8.668		FALSE							7.31e-05	1.69e-05	0.00075751	shared	46.4093	8.63e-30	11	16	0.2488	1.626
chr1_17381015_T_G	1	17381015	13	276	13	552	0.0236	26	16214	0.0016	28.9837	14.0067	Inf	4.98e-13	1.76337	0.0160306	200	88040	0.00227169	0.00227169	190	10	MANE	intron_variant	PADI6	ENSG00000276747	rs533400390			1.512		FALSE							0.00021785	1.78e-06	0.00363797	shared	1303.47	5.25e-121	55	26	0.007181	0.5276
chr1_17381973_C_T	1	17381973	13	276	11	550	0.02	24	16206	0.0015	24.5377	11.36	Inf	1.04e-10	1.76337	0.0160306	56	87984	0.00063648	0.00063648	56	0	MANE	missense_variant	PADI6	ENSG00000276747	rs199828844	deleterious(0)	benign(0.397)	16.1		FALSE							0.00026583	0.00020852	0.00186645	shared	4.05565	1.85e-09	5	24	0.0001147	5.37
chr1_17395654_C_T	1	17395654	7	1014	10	2026	0.0049	10	16212	0.0006	Inf	20.1137	Inf	9.11e-10	2.08346	0.00398077	19	88022	0.00021586	0.00021586	19	0	MANE	synonymous_variant	PADI6	ENSG00000276747	rs1054292750			1.917		FALSE							1.18e-05	0	0.00021027	not_NFE			0	10	0.0005498
chr1_17602092_C_T	1	17602092	7	1014	13	2028	0.0064	15	16216	0.0009	45.6843	12.3094	Inf	1.45e-10	2.08346	0.00398077	34	88052	0.00038614	0.00038614	32	2	MANE	intron_variant	ARHGEF10L	ENSG00000074964	rs551837387			0.532		FALSE							1.45e-05	0	0.000268	not_NFE			1	15	0.0001512	16.78
chr1_17602182_C_T	1	17602182	7	1014	18	2028	0.0089	18	16218	0.0011	Inf	38.9654	Inf	5.23e-17	2.08346	0.00398077	51	88056	0.00057918	0.00057918	49	2	MANE	missense_variant	ARHGEF10L	ENSG00000074964	rs548415567	deleterious_low_confidence(0)	possibly_damaging(0.858)	23.4		FALSE							4.17e-05	6.01e-06	0.00053184	shared	87.177	6.71e-23	0	18	1.36e-06		chr1_17696889_G_A
chr1_17637901_C_T	1	17637901	13	276	11	552	0.0199	23	16212	0.0014	26.4916	12.1033	Inf	6.03e-11	1.76337	0.0160306	70	88048	0.00079502	0.00079502	64	6	MANE	synonymous_variant	ARHGEF10L	ENSG00000074964	rs374132516&COSV99392628			8.542		FALSE							0.00017798	3e-05	0.00218491	shared	33.0436	6.46e-34	11	23	0.02405	2.339
chr1_17696889_G_A	1	17696889	7	1014	17	2028	0.0084	17	16218	0.001	Inf	36.6123	Inf	4.21e-16	2.08346	0.00398077	39	88056	0.0004429	0.0004429	37	2	MANE	missense_variant	ARHGEF10L	ENSG00000074964	rs759445908	tolerated(0.16)	benign(0.007)	17.14		FALSE							2.81e-05	0	0.00050467	not_NFE			0	17	2.88e-06		chr1_17602182_C_T
chr1_18365416_G_A	1	18365416	4	641	17	1282	0.0133	23	16218	0.0014	33.413	14.3271	Inf	1.06e-14	1.05301	0.00460451	119	88056	0.00135141	0.00135141	119	0	MANE	missense_variant	IGSF21	ENSG00000117154	rs2355877	tolerated(0.14)	benign(0)	11.74		FALSE							0.00430661	0.00020849	0.00090092	shared	6.29157	3.6e-20	22	23	0.6552	1.169
chr1_18482857_G_C	1	18482857	13	276	114	552	0.2065	1650	16218	0.1017	2.39403	1.98717	Inf	7.85e-14	1.76337	0.0160306	11696	88054	0.132828	0.132828	9968	1728	MANE	missense_variant	KLHDC7A	ENSG00000179023	rs137875112	deleterious(0)	probably_damaging(1)	29.3		TRUE							0.0073761	0.00016022	0.122392	shared	929.75	0	2817	1650	7.64e-50	0.6155
chr1_18691925_G_A	1	18691925	7	1014	12	2028	0.0059	12	16218	0.0007	Inf	24.7756	Inf	1.42e-11	2.08346	0.00398077	32	88056	0.00036341	0.00036341	32	0	MANE	missense_variant	PAX7	ENSG00000009709	rs758779913	tolerated(0.26)	benign(0.175)	24.5		FALSE							2.48e-05	0	0.00043938	not_NFE			2	12	0.005325	6.71
chr1_18839694_C_T	1	18839694	11	684	11	1368	0.008	15	16218	0.0009	30.0622	10.4557	Inf	1.47e-09	1.68565	0.00638604	42	88056	0.00047697	0.00047697	38	4	CANONICAL	missense_variant	TAS1R2	ENSG00000179002		deleterious(0.04)	probably_damaging(0.997)										0.0001047	0.00011779	0.00014271	shared	3.70863	3.58e-05	0	15	1.29e-05		chr1_18840256_G_T
chr1_18840256_G_T	1	18840256	11	684	11	1368	0.008	14	16218	0.0009	40.0564	12.5298	Inf	4.25e-10	1.68565	0.00638604	40	88056	0.00045426	0.00045426	36	4	CANONICAL	stop_gained	TAS1R2	ENSG00000179002					LC								8.67e-06	0	0.00014273	not_NFE			0	14	2.73e-05		chr1_18839694_C_T
chr1_18854937_G_A	1	18854937	7	1014	14	2028	0.0069	20	16218	0.0012	16.4259	6.8143	Inf	4.07e-09	2.08346	0.00398077	79	88056	0.00089716	0.00089716	75	4	CANONICAL	missense_variant	TAS1R2	ENSG00000179002		deleterious(0)	probably_damaging(1)										7.02e-05	1.19e-05	0.00104361	shared	66.06	4.02e-32	7	20	0.006177	3.196
chr1_18876392_A_G	1	18876392	7	1014	33	2028	0.0163	70	16214	0.0043	6.32426	4.13027	Inf	1.16e-12	2.08346	0.00398077	341	88038	0.00387333	0.00387333	339	2	MANE	missense_variant	ALDH4A1	ENSG00000159423	rs149414160	tolerated(0.07)	benign(0.117)	23.1		FALSE							0.00129474	0.00122308	0.00310832	shared	2.81603	4.26e-21	48	70	0.009496	1.633
chr1_18908658_G_A	1	18908658	7	1014	13	2028	0.0064	13	16208	0.0008	Inf	27.1122	Inf	1.78e-12	2.08346	0.00398077	33	88038	0.00037484	0.00037484	31	2	MANE	missense_variant	IFFO2	ENSG00000169991	rs368264640	deleterious(0.05)	probably_damaging(0.997)	28.2		TRUE							0.00017021	0.00019016	0.00032122	shared	1.99164	0.0186242	0	13	5.77e-05
chr1_19081747_C_T	1	19081747	13	276	19	552	0.0344	70	16218	0.0043	10.9059	6.63072	Inf	1.19e-12	1.76337	0.0160306	368	88056	0.00417916	0.00417916	356	12	MANE	intron_variant	UBR4	ENSG00000127481	rs111593569			0.538		FALSE							0.00079938	0.00014698	0.00671815	shared	33.8263	3.33e-137	100	70	0.1235	0.7814	chr1_19105005_G_A,chr1_19110056_G_A,chr1_19120164_C_T,chr1_19126399_G_A,chr1_19147986_C_A,chr1_19164478_A_G,chr1_19168228_C_A,chr1_19176687_C_T,chr1_19210252_C_T,chr1_19238027_C_T
chr1_19081777_G_A	1	19081777	7	1014	33	2028	0.0163	87	16218	0.0054	4.32986	2.91775	Inf	1.39e-09	2.08346	0.00398077	249	88056	0.00282775	0.00282775	231	18	MANE	intron_variant	UBR4	ENSG00000127481	rs143421580			1.263		FALSE							0.00075876	0.00072187	0.00303515	shared	4.28596	2.79e-29	19	87	2.16e-13	5.14
chr1_19105005_G_A	1	19105005	13	276	19	552	0.0344	70	16218	0.0043	10.9059	6.63072	Inf	1.19e-12	1.76337	0.0160306	368	88056	0.00417916	0.00417916	356	12	MANE	intron_variant	UBR4	ENSG00000127481	rs376802231			0.158		FALSE							0.00048848	8.85e-05	0.00679922	shared	56.1845	1.9e-187	100	70	0.1235	0.7814	chr1_19081747_C_T,chr1_19110056_G_A,chr1_19120164_C_T,chr1_19126399_G_A,chr1_19147986_C_A,chr1_19164478_A_G,chr1_19168228_C_A,chr1_19176687_C_T,chr1_19210252_C_T,chr1_19238027_C_T
chr1_19110056_G_A	1	19110056	13	276	19	552	0.0344	70	16202	0.0043	10.895	6.62392	Inf	1.21e-12	1.76337	0.0160306	366	87982	0.00415994	0.00415994	354	12	MANE	intron_variant	UBR4	ENSG00000127481	rs111457900			0.119		FALSE							0.00053478	8.56e-05	0.00683213	shared	57.7756	1.21e-187	99	70	0.1422	0.7895	chr1_19081747_C_T,chr1_19105005_G_A,chr1_19120164_C_T,chr1_19126399_G_A,chr1_19147986_C_A,chr1_19164478_A_G,chr1_19168228_C_A,chr1_19176687_C_T,chr1_19210252_C_T,chr1_19238027_C_T
chr1_19114017_C_T	1	19114017	2	784	22	1568	0.014	31	16218	0.0019	23.1312	11.4603	Inf	3.55e-16	0.8032	0.00283438	103	88056	0.00116971	0.00116971	95	8	MANE	synonymous_variant	UBR4	ENSG00000127481	rs77418490&COSV100920565			7.348		FALSE							0.00548624	0.00639381	0.00152603	shared	0.226561	1	19	31	0.04624	1.825	chr1_19448809_C_G
chr1_19120137_C_T	1	19120137	7	1014	30	2028	0.0148	42	16218	0.0026	17.7331	9.72509	Inf	1.63e-18	2.08346	0.00398077	150	88054	0.0017035	0.0017035	142	8	MANE	intron_variant	UBR4	ENSG00000127481	rs778780877			0.099		FALSE							0.00011342	0	0.00197891	not_NFE			3	42	5.77e-11	15.69
chr1_19120164_C_T	1	19120164	13	276	19	552	0.0344	70	16218	0.0043	10.9059	6.63072	Inf	1.19e-12	1.76337	0.0160306	366	88056	0.00415645	0.00415645	354	12	MANE	intron_variant	UBR4	ENSG00000127481	rs111848436			0.009		FALSE							0.00050741	7.89e-05	0.00683622	shared	63.0236	2.78e-192	100	70	0.1235	0.7814	chr1_19081747_C_T,chr1_19105005_G_A,chr1_19110056_G_A,chr1_19126399_G_A,chr1_19147986_C_A,chr1_19164478_A_G,chr1_19168228_C_A,chr1_19176687_C_T,chr1_19210252_C_T,chr1_19238027_C_T
chr1_19122044_A_G	1	19122044	13	276	16	552	0.029	26	16216	0.0016	46.7363	22.4178	Inf	1.02e-17	1.76337	0.0160306	80	88044	0.00090864	0.00090864	80	0	MANE	intron_variant	UBR4	ENSG00000127481	rs573480005			0.152		FALSE							0.00013784	0	0.00243999	not_NFE			7	26	0.0003246	4.156
chr1_19126399_G_A	1	19126399	13	276	19	552	0.0344	70	16214	0.0043	10.9032	6.62902	Inf	1.19e-12	1.76337	0.0160306	368	88036	0.00418011	0.00418011	356	12	MANE	intron_variant	UBR4	ENSG00000127481	rs112893062			5.878		FALSE							0.00052071	7.99e-05	0.00683892	shared	62.3363	1.03e-191	100	70	0.1235	0.7813	chr1_19081747_C_T,chr1_19105005_G_A,chr1_19110056_G_A,chr1_19120164_C_T,chr1_19147986_C_A,chr1_19164478_A_G,chr1_19168228_C_A,chr1_19176687_C_T,chr1_19210252_C_T,chr1_19238027_C_T
chr1_19147986_C_A	1	19147986	13	276	19	552	0.0344	70	16218	0.0043	10.9059	6.63072	Inf	1.19e-12	1.76337	0.0160306	366	88056	0.00415645	0.00415645	354	12	MANE	splice_region_variant&intron_variant	UBR4	ENSG00000127481	rs112082204			0.071		FALSE							0.00051704	8.06e-05	0.00681163	shared	61.7724	1.93e-191	100	70	0.1235	0.7814	chr1_19081747_C_T,chr1_19105005_G_A,chr1_19110056_G_A,chr1_19120164_C_T,chr1_19126399_G_A,chr1_19164478_A_G,chr1_19168228_C_A,chr1_19176687_C_T,chr1_19210252_C_T,chr1_19238027_C_T
chr1_19163873_T_C	1	19163873	7	1014	62	2028	0.0306	220	16218	0.0136	2.80048	2.14986	Inf	3.08e-10	2.08346	0.00398077	965	88056	0.0109589	0.0109589	923	42	MANE	intron_variant	UBR4	ENSG00000127481	rs147808336			5.083		FALSE							0.00322706	0.00241434	0.0118835	shared	4.52446	1.07e-113	152	220	3.98e-06	1.626
chr1_19164478_A_G	1	19164478	13	276	19	552	0.0344	70	16216	0.0043	10.9046	6.62987	Inf	1.19e-12	1.76337	0.0160306	366	88054	0.00415654	0.00415654	354	12	MANE	intron_variant	UBR4	ENSG00000127481	rs111256272			1.547		FALSE							0.00050751	8.07e-05	0.0066796	shared	61.6457	4.86e-191	100	70	0.1235	0.7815	chr1_19081747_C_T,chr1_19105005_G_A,chr1_19110056_G_A,chr1_19120164_C_T,chr1_19126399_G_A,chr1_19147986_C_A,chr1_19168228_C_A,chr1_19176687_C_T,chr1_19210252_C_T,chr1_19238027_C_T
chr1_19168228_C_A	1	19168228	13	276	19	552	0.0344	70	16194	0.0043	10.8896	6.62052	Inf	1.22e-12	1.76337	0.0160306	365	87908	0.00415207	0.00415207	353	12	MANE	intron_variant	UBR4	ENSG00000127481	rs113327938			5.948		FALSE							0.0004234	6.62e-05	0.00634425	shared	75.0567	4.46e-197	100	70	0.1235	0.7814	chr1_19081747_C_T,chr1_19105005_G_A,chr1_19110056_G_A,chr1_19120164_C_T,chr1_19126399_G_A,chr1_19147986_C_A,chr1_19164478_A_G,chr1_19176687_C_T,chr1_19210252_C_T,chr1_19238027_C_T
chr1_19169504_C_T	1	19169504	1	337	7	674	0.0104	7	16216	0.0004	Inf	43.5212	Inf	2.08e-10	1.59698	0.0124826	8	88048	9.09e-05	9.09e-05	6	2	MANE	synonymous_variant	UBR4	ENSG00000127481	rs570121725&COSV64385090			4.871		FALSE							5.7e-05	7.63e-06	0.00016486	shared	26.7217	1.32e-07	0	7	0.005235
chr1_19176687_C_T	1	19176687	13	276	19	552	0.0344	70	16218	0.0043	10.9059	6.63072	Inf	1.19e-12	1.76337	0.0160306	367	88056	0.0041678	0.0041678	355	12	MANE	missense_variant	UBR4	ENSG00000127481	rs111984259	tolerated(0.24)	benign(0)	13.79		FALSE							0.00156001	0.00040763	0.00697205	shared	12.2708	3.86e-110	101	70	0.1069	0.7736	chr1_19081747_C_T,chr1_19105005_G_A,chr1_19110056_G_A,chr1_19120164_C_T,chr1_19126399_G_A,chr1_19147986_C_A,chr1_19164478_A_G,chr1_19168228_C_A,chr1_19210252_C_T,chr1_19238027_C_T
chr1_19193393_G_C	1	19193393	3	890	664	1776	0.3739	4953	16202	0.3057	1.41128	1.29293	Inf	4.59e-11	0.39489	0.00183413	28685	87922	0.326255	0.326255	18887	9798	MANE	intron_variant	UBR4	ENSG00000127481	rs72651403			8.761		FALSE							0.303141	0.294993	0.307172	shared	1.13467	5.98e-27	6088	4953	1.14e-09	0.8683	chr1_19074911_G_A,chr1_19086767_T_A,chr1_19088810_C_T,chr1_19121349_C_G,chr1_19192165_G_A,chr1_19222849_G_C,chr1_19223370_T_C,chr1_19238156_C_G,chr1_19239802_T_C
chr1_19210252_C_T	1	19210252	13	276	18	550	0.0327	69	16138	0.0043	10.3021	6.19271	Inf	1e-11	1.76337	0.0160306	362	87650	0.00413006	0.00413006	350	12	MANE	5_prime_UTR_variant	UBR4	ENSG00000127481	rs112584987			20.3									0.00145686	0.000394	0.00674023	shared	12.6067	7.21e-110	100	69	0.1047	0.7704	chr1_19081747_C_T,chr1_19105005_G_A,chr1_19110056_G_A,chr1_19120164_C_T,chr1_19126399_G_A,chr1_19147986_C_A,chr1_19164478_A_G,chr1_19168228_C_A,chr1_19176687_C_T,chr1_19238027_C_T
chr1_19222849_G_C	1	19222849	3	890	670	1780	0.3764	5112	16218	0.3152	1.35833	1.24481	Inf	3.59e-09	0.39489	0.00183413	30288	88056	0.343963	0.343963	19528	10760	MANE	splice_polypyrimidine_tract_variant&intron_variant	EMC1	ENSG00000127463	rs2073106&COSV64345837			10.98		FALSE							0.274202	0.261671	0.322576	shared	1.4449	1.66e-212	6519	5112	3.55e-18	0.8195	chr1_19074911_G_A,chr1_19086767_T_A,chr1_19088810_C_T,chr1_19121349_C_G,chr1_19161162_T_C,chr1_19192165_G_A,chr1_19193393_G_C,chr1_19223370_T_C,chr1_19238156_C_G,chr1_19239802_T_C
chr1_19223370_T_C	1	19223370	3	890	670	1780	0.3764	5103	16216	0.3147	1.36204	1.24818	Inf	2.65e-09	0.39489	0.00183413	30270	88044	0.343805	0.343805	19522	10748	MANE	intron_variant	EMC1	ENSG00000127463	rs2073105			0.044		FALSE							0.269751	0.25656	0.322489	shared	1.48247	5.88e-242	6520	5103	1.27e-18	0.8174	chr1_19074911_G_A,chr1_19086767_T_A,chr1_19088810_C_T,chr1_19121349_C_G,chr1_19161162_T_C,chr1_19192165_G_A,chr1_19193393_G_C,chr1_19222849_G_C,chr1_19238156_C_G,chr1_19239802_T_C
chr1_19223389_C_T	1	19223389	11	684	8	1368	0.0058	8	16218	0.0005	Inf	24.0073	Inf	2.52e-09	1.68565	0.00638604	24	88046	0.00027258	0.00027259	16	8	MANE	splice_region_variant&intron_variant	EMC1	ENSG00000127463	rs376119343			3.001		FALSE							1.67e-05	1.61e-05	2.2e-05	shared	18.0734	4.03e-09	2	8	0.05438	4.471
chr1_19238027_C_T	1	19238027	13	276	20	552	0.0362	71	16218	0.0044	11.5043	7.06675	Inf	1.39e-13	1.76337	0.0160306	351	88056	0.0039861	0.0039861	341	10	MANE	missense_variant	EMC1	ENSG00000127463	rs146431577	tolerated(0.39)	benign(0.01)	20.9		FALSE							0.00052054	8.39e-05	0.00705836	shared	58.5704	4.29e-187	97	71	0.2153	0.8173	chr1_19081747_C_T,chr1_19105005_G_A,chr1_19110056_G_A,chr1_19120164_C_T,chr1_19126399_G_A,chr1_19147986_C_A,chr1_19164478_A_G,chr1_19168228_C_A,chr1_19176687_C_T,chr1_19210252_C_T
chr1_19238156_C_G	1	19238156	3	890	646	1780	0.3629	4811	16206	0.2969	1.40343	1.28509	Inf	1.19e-10	0.39489	0.00183413	27619	88034	0.313731	0.313731	18601	9018	MANE	splice_polypyrimidine_tract_variant&intron_variant	EMC1	ENSG00000127463	rs2073104&COSV64345821			4.231		FALSE							0.238922	0.222545	0.29752	shared	1.56186	8.54e-291	5796	4811	4.77e-06	0.8982	chr1_19074911_G_A,chr1_19192165_G_A,chr1_19193393_G_C,chr1_19222849_G_C,chr1_19223370_T_C,chr1_19239802_T_C
chr1_19251559_C_G	1	19251559	2	784	80	1568	0.051	416	16218	0.0257	2.29022	1.83687	Inf	1.36e-09	0.8032	0.00283438	1342	88054	0.0152406	0.0152406	1282	60	MANE	upstream_gene_variant|upstream_gene_variant	EMC1|MRTO4	ENSG00000127463|ENSG00000053372	rs6680255			8.788		FALSE							0.0996814	0.0939618	0.0210418	shared	0.174364	1	194	416	8.02e-26	2.433	chr1_19251910_G_A,chr1_19268700_A_G,chr1_19273892_C_T,chr1_19274044_C_T,chr1_19308517_C_T
chr1_19251910_G_A	1	19251910	2	784	79	1568	0.0504	414	16216	0.0255	2.26672	1.81578	Inf	2.51e-09	0.8032	0.00283438	1340	88054	0.0152179	0.0152179	1280	60	MANE	upstream_gene_variant|intron_variant	EMC1|MRTO4	ENSG00000127463|ENSG00000053372	rs41264060			7.389		FALSE							0.0923462	0.0934189	0.020672	shared	0.174907	1	194	414	1.64e-25	2.422	chr1_19251559_C_G,chr1_19268700_A_G,chr1_19273892_C_T,chr1_19274044_C_T,chr1_19308517_C_T
chr1_19257887_T_C	1	19257887	4	641	8	1282	0.0062	8	16218	0.0005	Inf	25.7596	Inf	1.49e-09	1.05301	0.00460451	20	88056	0.00022713	0.00022713	20	0	MANE	synonymous_variant	MRTO4	ENSG00000053372	rs779085414			1.287		FALSE							5.58e-06	0	9.88e-05	not_NFE			2	8	0.05436	4.472
chr1_19268700_A_G	1	19268700	2	784	80	1568	0.051	420	16216	0.0259	2.26243	1.81497	Inf	2.16e-09	0.8032	0.00283438	1360	88054	0.0154451	0.0154451	1304	56	CANONICAL	missense_variant&splice_region_variant	AKR7L	ENSG00000211454		tolerated(0.26)	benign(0.006)										0.093612	0.092441	0.0215932	shared	0.178726	1	194	420	1.3e-26	2.458	chr1_19251559_C_G,chr1_19251910_G_A,chr1_19273892_C_T,chr1_19274044_C_T,chr1_19308517_C_T
chr1_19270505_G_A	1	19270505	15	91	5	182	0.0275	6	16218	0.0004	451.128	64.3829	Inf	1e-09	4.49103	0.116544	8	88056	9.09e-05	9.09e-05	8	0	CANONICAL	synonymous_variant	AKR7L	ENSG00000211454													8.67e-06	8.48e-07	7.69e-05	shared	206.38	3.5e-09	0	6	0.01108		chr1_19273996_T_C
chr1_19273892_C_T	1	19273892	2	784	79	1568	0.0504	419	16218	0.0258	2.23286	1.78928	Inf	4.39e-09	0.8032	0.00283438	1358	88048	0.0154234	0.0154234	1302	56	CANONICAL	synonymous_variant	AKR7L	ENSG00000211454													0.0897248	0.0890924	0.0208641	shared	0.185808	1	194	419	1.89e-26	2.451	chr1_19251559_C_G,chr1_19251910_G_A,chr1_19268700_A_G,chr1_19274044_C_T,chr1_19308517_C_T
chr1_19273996_T_C	1	19273996	15	91	5	182	0.0275	6	16216	0.0004	451.072	64.3747	Inf	1e-09	4.49103	0.116544	8	88042	9.09e-05	9.09e-05	8	0	CANONICAL	upstream_gene_variant	AKR7L	ENSG00000211454													3.47e-06	9.43e-07	3.95e-05	shared	185.406	6.5e-09	0	6	0.01108		chr1_19270505_G_A
chr1_19274044_C_T	1	19274044	2	784	79	1568	0.0504	419	16200	0.0259	2.23006	1.78703	Inf	4.62e-09	0.8032	0.00283438	1356	87940	0.0154196	0.0154196	1300	56	CANONICAL	upstream_gene_variant	AKR7L	ENSG00000211454													0.0909963	0.089441	0.0214479	shared	0.185178	1	194	419	1.84e-26	2.453	chr1_19251559_C_G,chr1_19251910_G_A,chr1_19268700_A_G,chr1_19273892_C_T,chr1_19308517_C_T
chr1_19285983_C_T	1	19285983	3	890	793	1778	0.446	6156	16216	0.3796	1.36225	1.25155	Inf	7.82e-10	0.39489	0.00183413	34103	88052	0.387305	0.387305	20615	13488	MANE	missense_variant	AKR7A3	ENSG00000162482	rs2231198	tolerated(0.07)	benign(0.045)	21.1		FALSE							0.390233	0.371924	0.380722	shared	1.05952	1.5e-07	7083	6156	0.03393	0.9539	chr1_19239802_T_C
chr1_19327441_G_A	1	19327441	9	330	6	660	0.0091	6	16218	0.0004	Inf	36.6503	Inf	4.44e-09	1.41542	0.0141455	13	88050	0.00014764	0.00014764	13	0	MANE	intron_variant	SLC66A1	ENSG00000040487	rs767404571			1.568		FALSE							2.68e-05	0	0.00047593	not_NFE			0	6	0.01109
chr1_19678540_G_A	1	19678540	7	1014	47	2028	0.0232	52	16216	0.0032	67.2936	30.1474	Inf	3.15e-37	2.08346	0.00398077	131	88050	0.00148779	0.00148779	129	2	MANE	intron_variant|downstream_gene_variant	HTR6|TMCO4	ENSG00000158748|ENSG00000162542	rs200538675			0.256		FALSE							0.00010547	6.78e-06	0.00171504	shared	249.571	6.78e-81	6	52	1.25e-11	9.715
chr1_19679101_A_T	1	19679101	7	1014	20	2028	0.0099	33	16218	0.002	10.8571	5.72509	Inf	9.03e-11	2.08346	0.00398077	65	88056	0.00073817	0.00073817	65	0	MANE	downstream_gene_variant|synonymous_variant	TMCO4|HTR6	ENSG00000162542|ENSG00000158748	rs757863778			5.175		FALSE							0.00012521	0	0.00220811	not_NFE			2	33	3.23e-09	18.48
chr1_19740811_C_G	1	19740811	11	684	8	1368	0.0058	8	16218	0.0005	Inf	24.0073	Inf	2.52e-09	1.68565	0.00638604	24	88056	0.00027255	0.00027255	22	2	MANE	synonymous_variant	TMCO4	ENSG00000162542	rs753112759			5.601		FALSE							6.82e-06	0	0.00012086	not_NFE			0	8	0.00247
chr1_19745503_C_G	1	19745503	7	1014	23	2028	0.0113	23	16216	0.0014	Inf	50.7853	Inf	1.54e-21	2.08346	0.00398077	46	88050	0.00052243	0.00052243	46	0	MANE	intron_variant	TMCO4	ENSG00000162542	rs774565015			0.495		FALSE							3.1e-05	0	0.0005491	not_NFE			0	23	3.18e-08
chr1_20143563_G_A	1	20143563	14	184	6	368	0.0163	6	16218	0.0004	Inf	67.3684	Inf	1.31e-10	1.86495	0.0271902	13	88056	0.00014763	0.00014763	13	0	MANE	missense_variant	PLA2G2F	ENSG00000158786	rs145617803&COSV64279758	tolerated(0.13)	benign(0.017)	13.1		FALSE							0.00020632	1.78e-05	0.00014277	shared	9.81556	9.07e-05	0	6	0.01108
chr1_20330864_G_A	1	20330864	7	1014	42	2028	0.0207	67	16212	0.0041	11.974	7.68551	Inf	5.72e-22	2.08346	0.00398077	143	88040	0.00162426	0.00162426	133	10	MANE	splice_polypyrimidine_tract_variant&splice_region_variant&intron_variant	VWA5B1	ENSG00000158816	rs753893071&COSV57059759			0.608		FALSE							0.00017338	9.59e-06	0.00290276	shared	210.096	6.74e-94	2	67	1.59e-19	37.6
chr1_20353804_C_T	1	20353804	2	784	17	1568	0.0108	19	16218	0.0012	80.3047	22.4432	Inf	7.37e-16	0.8032	0.00283438	33	88056	0.00037476	0.00037476	31	2	MANE	synonymous_variant	VWA5B1	ENSG00000158816	rs776133281			8.714		FALSE							2.97e-05	0	0.00059132	not_NFE			0	19	6.4e-07
chr1_20638108_C_T	1	20638108	4	641	10	1282	0.0078	11	16218	0.0007	117.414	20.4427	Inf	9.42e-11	1.05301	0.00460451	24	88056	0.00027255	0.00027255	24	0	MANE	synonymous_variant	PINK1	ENSG00000158828	rs780875165			14.42		FALSE							2.36e-05	1.69e-06	0.00038424	shared	189.35	6.84e-16	0	11	0.0002599
chr1_20648675_C_T	1	20648675	2	784	45	1568	0.0287	172	16218	0.0106	3.37842	2.4801	Inf	3.4e-10	0.8032	0.00283438	638	88054	0.00724555	0.00724555	606	32	MANE	downstream_gene_variant|intron_variant	DDOST|PINK1	ENSG00000244038|ENSG00000158828	rs71653623			0.317		FALSE							0.0487614	0.0594942	0.00806345	shared	0.130885	1	110	172	3.56e-06	1.755
chr1_20649224_C_T	1	20649224	7	1014	55	2028	0.0271	111	16218	0.0068	7.03411	5.0412	Inf	1.74e-21	2.08346	0.00398077	337	88056	0.00382711	0.00382711	327	10	MANE	downstream_gene_variant|missense_variant	DDOST|PINK1	ENSG00000244038|ENSG00000158828	rs542258150	tolerated(0.58)	benign(0.015)	22.9		FALSE							0.00033209	2.54e-06	0.0056107	shared	1387.02	8.37e-186	12	111	6.45e-24	10.4
chr1_20649237_G_T	1	20649237	7	1014	11	2028	0.0054	11	16218	0.0007	Inf	22.4483	Inf	1.14e-10	2.08346	0.00398077	46	88056	0.00052239	0.0005224	38	8	MANE	splice_donor_region_variant&intron_variant|downstream_gene_variant	PINK1|DDOST	ENSG00000158828|ENSG00000244038	rs750499666			8.593		FALSE							2.35e-05	0	0.00041731	not_NFE			0	11	0.0002599
chr1_20682862_C_A	1	20682862	7	1014	23	2028	0.0113	28	16218	0.0017	32.5249	13.7415	Inf	8e-17	2.08346	0.00398077	154	88056	0.00174889	0.00174889	152	2	MANE	missense_variant	KIF17	ENSG00000117245	rs531505555	tolerated(0.1)	benign(0.259)	22.6		FALSE							7.57e-05	1.7e-06	0.00129542	shared	1139.16	1.09e-102	40	28	0.3332	0.782
chr1_20684981_G_A	1	20684981	7	1014	19	2028	0.0094	22	16218	0.0014	44.6604	15.2715	Inf	6.86e-15	2.08346	0.00398077	65	88056	0.00073817	0.00073817	65	0	MANE	missense_variant	KIF17	ENSG00000117245	rs542213034	deleterious_low_confidence(0.05)	benign(0.01)	0.844		FALSE							8.85e-05	1.96e-05	0.00114125	shared	46.1764	6.24e-34	9	22	0.01067	2.734
chr1_20704409_G_T	1	20704409	2	784	655	1568	0.4177	5593	16218	0.3449	1.41103	1.2888	Inf	1.69e-10	0.8032	0.00283438	26055	88056	0.295891	0.295891	17889	8166	MANE	intron_variant	KIF17	ENSG00000117245	rs900039&COSV56116533&COSV56122329			0.182		FALSE							0.409496	0.448157	0.325367	shared	0.525892	1	4685	5593	3.96e-68	1.51	chr1_20862378_C_A
chr1_20709772_C_T	1	20709772	7	1014	47	2028	0.0232	135	16218	0.0083	3.80163	2.76097	Inf	1.68e-11	2.08346	0.00398077	561	88056	0.00637095	0.00637095	531	30	MANE	synonymous_variant	KIF17	ENSG00000117245	rs33996125			9.372		FALSE							0.0173752	0.0207095	0.00722394	shared	0.311837	1	90	135	0.0001264	1.682	chr1_20765571_G_A,chr1_20825087_G_T
chr1_20765571_G_A	1	20765571	7	1014	46	2024	0.0227	135	16182	0.0083	3.676	2.66468	Inf	6.44e-11	2.08346	0.00398077	550	87814	0.00626324	0.00626324	520	30	MANE	intron_variant	HP1BP3	ENSG00000127483	rs41265093			3.177		FALSE							0.0105634	0.0125546	0.00720536	shared	0.510619	1	86	135	4.52e-05	1.76	chr1_20709772_C_T,chr1_20825087_G_T
chr1_20825087_G_T	1	20825087	7	1014	46	2028	0.0227	136	16218	0.0084	3.6359	2.63681	Inf	8.5e-11	2.08346	0.00398077	551	88048	0.00625795	0.00625795	521	30	MANE	intron_variant	EIF4G3	ENSG00000075151	rs72652913&COSV51697393			0.54		FALSE							0.010577	0.0125542	0.00714123	shared	0.509439	1	85	136	2.47e-05	1.795	chr1_20709772_C_T,chr1_20765571_G_A
chr1_20851261_A_T	1	20851261	6	434	10	868	0.0115	16	16218	0.001	29.785	11.4473	Inf	1.09e-09	0.55752	0.00625111	37	88056	0.00042019	0.00042019	37	0	MANE	missense_variant	EIF4G3	ENSG00000075151	rs760844117	tolerated(0.43)	benign(0.006)	7.969		FALSE							4.28e-05	0	0.00072483	not_NFE			0	16	6.09e-06
chr1_21472900_A_G	1	21472900	9	330	6	660	0.0091	6	16216	0.0004	Inf	36.6454	Inf	4.45e-09	1.41542	0.0141455	9	88054	0.00010221	0.00010221	9	0	MANE	missense_variant	NBPF3	ENSG00000142794	rs766605487	tolerated(0.08)	benign(0.007)	12.85		FALSE							2.3e-05	0	0.00036256	not_NFE			0	6	0.01108
chr1_21570276_G_C	1	21570276	7	1014	20	2028	0.0099	35	16218	0.0022	9.41245	5.08582	Inf	3.99e-10	2.08346	0.00398077	89	88046	0.00101084	0.00101084	87	2	MANE	intron_variant	ALPL	ENSG00000162551	rs543688672			0.227		FALSE							6.45e-05	0	0.00110994	not_NFE			13	35	0.0004087	3.013
chr1_21757617_A_C	1	21757617	7	1014	10	2026	0.0049	10	16208	0.0006	Inf	20.108	Inf	9.13e-10	2.08346	0.00398077	27	87976	0.0003069	0.0003069	25	2	MANE	intron_variant	USP48	ENSG00000090686	rs771879948			1.725		FALSE							4.05e-05	0	0.00072447	not_NFE			2	10	0.01737	5.591	chr1_21703623_G_GGGGGAAAAAAAAAA
chr1_21829548_C_T	1	21829548	7	1014	37	2028	0.0182	106	16218	0.0065	3.80281	2.64494	Inf	2.17e-09	2.08346	0.00398077	478	88048	0.00542886	0.00542886	458	20	MANE	missense_variant|downstream_gene_variant	HSPG2|LDLRAD2	ENSG00000142798|ENSG00000187942	rs116630187	tolerated(0.31)	possibly_damaging(0.874)	23.1		FALSE							0.00136148	0.00112437	0.00502032	shared	4.41988	6.34e-52	64	106	7.89e-05	1.856
chr1_21833520_G_A	1	21833520	7	1014	11	2028	0.0054	12	16218	0.0007	77.3599	13.7202	Inf	1.21e-09	2.08346	0.00398077	55	88056	0.0006246	0.0006246	49	6	MANE	missense_variant	HSPG2	ENSG00000142798	rs770738845	deleterious(0.01)	probably_damaging(0.989)	26		TRUE							2.11e-05	8.47e-07	0.00035135	shared	416.923	3.31e-18	0	12	0.0001227
chr1_21834887_G_A	1	21834887	2	784	9	1568	0.0057	9	16218	0.0006	Inf	23.7603	Inf	7.23e-10	0.8032	0.00283438	17	88056	0.00019306	0.00019306	17	0	MANE	synonymous_variant	HSPG2	ENSG00000142798	rs55875654			0.07		FALSE							0.00093834	0.00106816	0.00049413	shared	0.245114	1	0	9	0.001166
chr1_21839470_T_C	1	21839470	2	784	25	1568	0.0159	49	16218	0.003	9.871	5.9104	Inf	2.28e-13	0.8032	0.00283438	184	88056	0.00208958	0.00208958	182	2	MANE	missense_variant	HSPG2	ENSG00000142798	rs139500146	tolerated(0.76)	benign(0.003)	9.19		FALSE							0.0122289	0.0131521	0.0019762	shared	0.155416	1	22	49	0.000294	2.494	chr1_21854867_G_C
chr1_21850067_C_T	1	21850067	11	684	10	1368	0.0073	13	16218	0.0008	36.4212	11.1486	Inf	3.99e-09	1.68565	0.00638604	66	88056	0.00074952	0.00074952	64	2	MANE	missense_variant	HSPG2	ENSG00000142798	rs761563926	deleterious(0.01)	probably_damaging(0.952)	24.6		TRUE							3.47e-05	2.8e-05	0.00017565	shared	14.5805	2.96e-11	1	13	0.0005852	14.54
chr1_21854867_G_C	1	21854867	2	784	26	1568	0.0166	55	16218	0.0034	8.49869	5.23207	Inf	7.57e-13	0.8032	0.00283438	219	88054	0.00248711	0.00248711	217	2	MANE	missense_variant	HSPG2	ENSG00000142798	rs116788687&COSV99057886	deleterious(0.04)	benign(0.033)	17.96		FALSE							0.0202569	0.0217554	0.00243758	shared	0.111601	1	30	55	0.001474	2.052	chr1_21839470_T_C
chr1_21874474_C_T	1	21874474	1	337	7	674	0.0104	8	16218	0.0005	162.941	26.119	Inf	1.6e-09	1.59698	0.0124826	15	88056	0.00017035	0.00017035	15	0	MANE	synonymous_variant	HSPG2	ENSG00000142798	rs562687632			10.51		FALSE							2.54e-05	0	0.00042862	not_NFE			3	8	0.1298	2.981
chr1_21876357_C_T	1	21876357	7	1014	12	2028	0.0059	12	16218	0.0007	Inf	24.7756	Inf	1.42e-11	2.08346	0.00398077	20	88056	0.00022713	0.00022713	20	0	MANE	missense_variant	HSPG2	ENSG00000142798	rs761567377	tolerated(0.09)	benign(0.003)	15.52		FALSE							2.42e-05	1.19e-05	0.00022026	shared	29.4479	1.75e-12	0	12	0.0001227
chr1_21879059_G_A	1	21879059	11	684	10	1368	0.0073	11	16218	0.0007	109.339	19.0386	Inf	1.8e-10	1.68565	0.00638604	27	88056	0.00030662	0.00030662	25	2	MANE	synonymous_variant	HSPG2	ENSG00000142798	rs770590518&COSV65970805			2.146		FALSE							2.04e-05	1.19e-05	0.00014272	shared	31.8955	1.02e-13	2	11	0.00966	6.151
chr1_21885130_C_T	1	21885130	7	1014	51	2028	0.0251	149	16218	0.0092	3.70912	2.73348	Inf	4.87e-12	2.08346	0.00398077	461	88056	0.0052353	0.0052353	455	6	MANE	missense_variant	HSPG2	ENSG00000142798	rs140621959	tolerated(1)	benign(0)	16.26		FALSE							0.00257736	0.00251909	0.00747452	shared	2.36605	4.04e-26	55	149	7.57e-14	3.047
chr1_21887256_C_T	1	21887256	11	684	8	1368	0.0058	8	16210	0.0005	Inf	23.9941	Inf	2.53e-09	1.68565	0.00638604	21	88036	0.00023854	0.00023854	21	0	MANE	missense_variant	HSPG2	ENSG00000142798		deleterious(0)	probably_damaging(0.993)	23.9		TRUE										not_in_gnomAD			0	8	0.002466
chr1_21981034_G_A	1	21981034	7	1014	18	2026	0.0089	25	16204	0.0015	18.1403	8.19813	Inf	1.05e-11	2.08346	0.00398077	71	87982	0.00080698	0.00080698	71	0	MANE	splice_region_variant&splice_polypyrimidine_tract_variant&intron_variant	CELA3B	ENSG00000219073	rs761152679			7.784		FALSE							5.51e-05	1.02e-05	0.00076859	shared	86.0383	2.65e-37	5	25	6.52e-05	5.592
chr1_22490535_G_A	1	22490535	7	1014	39	2028	0.0192	74	16218	0.0046	7.92811	5.25436	Inf	7.98e-17	2.08346	0.00398077	194	88056	0.00220314	0.00220314	182	12	MANE	missense_variant	ZBTB40	ENSG00000184677	rs566450580&COSV65145398	tolerated(0.5)	benign(0.01)	0.471		FALSE							0.00011722	1.7e-06	0.00201236	shared	1261.57	1.98e-113	1	74	2.83e-23	83.08
chr1_22576499_A_G	1	22576499	15	91	6	182	0.033	13	16218	0.0008	77.6928	25.9633	Inf	2.96e-09	4.49103	0.116544	27	88056	0.00030662	0.00030662	27	0	MANE	missense_variant	EPHA8	ENSG00000070886	rs760851429	tolerated(0.13)	probably_damaging(0.987)	23.4		FALSE							1.98e-05	2.54e-06	0.00029644	shared	183.7	1.49e-22	3	13	0.009833	4.846
chr1_22597780_C_T	1	22597780	2	784	11	1568	0.007	14	16218	0.0009	34.4908	10.7772	Inf	1.85e-09	0.8032	0.00283438	37	88056	0.00042019	0.00042019	37	0	MANE	missense_variant	EPHA8	ENSG00000070886	rs557674245&COSV51263532	deleterious(0)	probably_damaging(0.995)	27.3		TRUE							5.33e-05	1.95e-05	0.0006038	shared	29.8889	5.47e-20	6	14	0.0455	2.609
chr1_22953282_ACGCTGGAGGCACCAGCGCCTCCACGCGCGGCCCGAACTGGCGCAGGCGCAG_A	1	22953282	7	1014	14	2026	0.0069	15	16182	0.0009	98.4545	18.1219	Inf	2.96e-12	2.08346	0.00398077	56	87844	0.00063749	0.00063749	54	2	CANONICAL	inframe_deletion	LACTBL1	ENSG00000215906													0.0019236	0.00222046	0.00065779	shared	0.249256	1	4	15	0.009421	4.195
chr1_23092340_T_C	1	23092340	2	784	9	1568	0.0057	9	16218	0.0006	Inf	23.7603	Inf	7.23e-10	0.8032	0.00283438	22	88056	0.00024984	0.00024984	22	0	CANONICAL	missense_variant|upstream_gene_variant	LUZP1|NA	ENSG00000169641|ENSG00000240553		tolerated(0.34)	possibly_damaging(0.488)										6.32e-05	2.29e-05	0.00041717	shared	11.4522	5.44e-07	0	9	0.001166		chr1_22576333_C_T
chr1_23510018_C_T	1	23510018	7	1014	22	2028	0.0108	26	16218	0.0016	38.8763	15.1198	Inf	1.12e-16	2.08346	0.00398077	42	88056	0.00047697	0.00047697	40	2	MANE	synonymous_variant	E2F2	ENSG00000007968	rs548500891			0.116		FALSE							4.71e-05	1.7e-06	0.00079213	shared	441.806	1.95e-38	0	26	3.34e-09
chr1_23530641_C_T	1	23530641	1	337	9	674	0.0134	10	16218	0.0006	210.083	35.8195	Inf	3.38e-12	1.59698	0.0124826	16	88052	0.00018171	0.00018171	16	0	MANE	synonymous_variant	E2F2	ENSG00000007968	rs776847768			14.03		FALSE							1.98e-05	8.48e-07	0.0003404	shared	343.63	3.51e-15	0	10	0.0005506
chr1_23692589_G_T	1	23692589	4	641	19	1282	0.0148	51	16216	0.0031	7.00384	4.12271	Inf	4.22e-09	1.05301	0.00460451	234	88040	0.00265788	0.00265788	228	6	MANE	intron_variant	RPL11	ENSG00000142676	rs142110379			9.357		FALSE							0.00261473	0.00302637	0.00224043	shared	0.952467	0.69703	48	51	0.4206	1.188
chr1_23814187_C_T	1	23814187	9	330	10	660	0.0152	14	16218	0.0009	59.7548	20.2985	Inf	1.01e-11	1.41542	0.0141455	28	88056	0.00031798	0.00031798	26	2	MANE	splice_donor_region_variant&intron_variant	HMGCL	ENSG00000117305	rs763178392			8.375		FALSE							8e-05	0	0.00139481	not_NFE			0	14	2.73e-05
chr1_23972021_T_C	1	23972021	7	1014	60	2028	0.0296	107	16218	0.0066	9.17156	6.52479	Inf	4.35e-27	2.08346	0.00398077	251	88044	0.00285085	0.00285085	233	18	MANE	splice_polypyrimidine_tract_variant&intron_variant	SRSF10	ENSG00000188529	rs751419469			9.469		FALSE							0.00013841	9.85e-06	0.00287989	shared	326.225	1.29e-153	3	107	6.24e-31	40.12
chr1_24057391_G_A	1	24057391	4	641	11	1282	0.0086	16	16218	0.001	25.8444	9.65561	Inf	2.18e-09	1.05301	0.00460451	46	88056	0.00052239	0.0005224	46	0	MANE	synonymous_variant	MYOM3	ENSG00000142661	rs756972879			1.486		FALSE							4.9e-05	3.64e-05	0.0003404	shared	15.9853	4.45e-16	4	16	0.005625	4.474
chr1_24099634_G_C	1	24099634	7	1014	13	2022	0.0064	14	16192	0.0009	91.6513	16.6879	Inf	2.15e-11	2.08346	0.00398077	29	87886	0.00032997	0.00032997	29	0	MANE	intron_variant	MYOM3	ENSG00000142661	rs530989912			1.335		FALSE							4.47e-05	0	0.00073658	not_NFE			0	14	2.75e-05
chr1_24134430_C_T	1	24134430	11	684	14	1368	0.0102	20	16210	0.0012	25.5541	10.5974	Inf	2.08e-11	1.68565	0.00638604	58	88020	0.00065894	0.00065894	58	0	MANE	intron_variant	IL22RA1	ENSG00000142677	rs762845739			4.765		FALSE							2.95e-05	1.12e-05	0.00040829	shared	52.1391	1.06e-22	0	20	3.02e-07
chr1_24138623_C_T	1	24138623	5	1231	1211	2462	0.4919	7085	16218	0.4369	1.29891	1.20738	Inf	1.45e-09	0.154818	0.00075889	44380	88052	0.50402	0.49598	21302	23078	MANE	synonymous_variant	IL22RA1	ENSG00000142677	rs10903022&COSV54627958			0.905		FALSE							0.398804	0.386967	0.458956	shared	1.57275	0	10024	7085	9.39e-103	0.6269	chr1_24120978_G_C,chr1_24134307_T_G
chr1_24169479_G_A	1	24169479	7	1014	20	2028	0.0099	20	16218	0.0012	Inf	43.7189	Inf	8.05e-19	2.08346	0.00398077	28	88054	0.00031799	0.00031799	28	0	MANE	missense_variant	IFNLR1	ENSG00000185436	rs777122633&COSV59527483	deleterious(0)	probably_damaging(0.983)	18.8		FALSE							3.47e-05	8.47e-06	0.00047206	shared	68.7187	2.43e-24	0	20	3.03e-07
chr1_24319544_G_T	1	24319544	15	91	5	182	0.0275	5	16218	0.0003	Inf	109.561	Inf	1.68e-10	4.49103	0.116544	9	88056	0.00010221	0.00010221	7	2	MANE	5_prime_UTR_variant	GRHL3	ENSG00000158055	rs540823361			14.17		FALSE							7.44e-06	5.93e-06	4.39e-05	shared	24.5376	1.21e-05	0	5	0.02347
chr1_24331573_C_G	1	24331573	7	1014	380	2028	0.1874	2304	16218	0.1421	1.46998	1.32437	Inf	8.99e-10	2.08346	0.00398077	13962	88056	0.158558	0.158558	11466	2496	MANE	missense_variant	GRHL3	ENSG00000158055	rs2486668&COSV52565223	tolerated(0.13)	benign(0.011)	16.15		FALSE							0.167225	0.171256	0.143322	shared	0.869308	1	2926	2304	6.36e-07	0.8602
chr1_24342157_C_A	1	24342157	7	1014	23	2028	0.0113	25	16218	0.0015	81.3522	23.5165	Inf	3.57e-19	2.08346	0.00398077	46	88056	0.00052239	0.0005224	46	0	MANE	missense_variant	GRHL3	ENSG00000158055	rs756497305	deleterious(0)	probably_damaging(0.96)	25.8		TRUE							2.67e-05	0	0.00047509	not_NFE			0	25	7.07e-09
chr1_24902119_C_T	1	24902119	7	1014	11	2028	0.0054	11	16218	0.0007	Inf	22.4483	Inf	1.14e-10	2.08346	0.00398077	65	88056	0.00073817	0.00073817	59	6	MANE	3_prime_UTR_variant	RUNX3	ENSG00000020633	rs746970086			0.07		FALSE							2.94e-05	5.28e-06	0.00044144	shared	71.667	2.71e-16	2	11	0.00966	6.151
chr1_25246416_C_G	1	25246416	7	1014	18	2028	0.0089	32	16218	0.002	9.06532	4.75538	Inf	4.3e-09	2.08346	0.00398077	106	88056	0.00120378	0.00120378	96	10	MANE	intron_variant	RSRP1	ENSG00000117616	rs769573758			2.557		FALSE							5.73e-05	9.38e-06	0.00077311	shared	105.324	2.02e-43	2	32	6.44e-09	17.92
chr1_25352987_A_G	1	25352987	7	1014	14	2028	0.0069	14	16216	0.0009	Inf	29.4823	Inf	2.2e-13	2.08346	0.00398077	22	88046	0.00024987	0.00024987	22	0	MANE	intron_variant	TMEM50A	ENSG00000183726	rs778218250			6.57		FALSE							1.5e-05	0	0.00026237	not_NFE			0	14	2.73e-05		chr1_24456242_T_C
chr1_25420739_G_C	1	25420739	3	890	802	1772	0.4526	6137	16198	0.3789	1.40882	1.29431	Inf	1.1e-11	0.39489	0.00183413	28317	87946	0.321982	0.321982	18521	9796	MANE	missense_variant	RHCE	ENSG00000188672	rs586178&CM011810&COSV53798298	tolerated(0.8)	benign(0)	2.785		FALSE	-0.0930477	22.4776	ESR	Erythrocyte sedimentation rate			0.498402	0.535092	0.300414	shared	0.417839	1	5003	6137	4.33e-91	1.598
chr1_25456632_G_T	1	25456632	7	1014	24	2028	0.0118	35	16218	0.0022	15.4323	8.08799	Inf	1.97e-14	2.08346	0.00398077	97	88054	0.0011016	0.0011016	97	0	MANE	intron_variant	MACO1	ENSG00000204178	rs751826204			10.21		FALSE							5.54e-05	0	0.00099486	not_NFE			7	35	2.67e-06	5.598
chr1_25458443_A_T	1	25458443	15	91	8	182	0.044	8	16218	0.0005	Inf	200.887	Inf	2.16e-16	4.49103	0.116544	10	88056	0.00011356	0.00011356	8	2	MANE	synonymous_variant	MACO1	ENSG00000204178	rs148432843			10.31		FALSE							0.00015376	0.00019412	5.49e-05	shared	1.20002	0.356706	0	8	0.00247		chr1_26023148_C_T
chr1_25758575_T_A	1	25758575	2	784	19	1568	0.0121	19	16218	0.0012	Inf	55.2747	Inf	4.77e-20	0.8032	0.00283438	44	88052	0.0004997	0.00049971	44	0	MANE	splice_polypyrimidine_tract_variant&intron_variant	MAN1C1	ENSG00000117643	rs200215567			13.36		FALSE							7.44e-05	4.32e-05	0.00058207	shared	14.147	5.84e-16	2	19	7.02e-05	10.63
chr1_25811541_C_G	1	25811541	2	784	35	1568	0.0223	118	16218	0.0073	4.00689	2.79228	Inf	8.31e-10	0.8032	0.00283438	338	88056	0.00383847	0.00383847	332	6	MANE	splice_donor_region_variant&intron_variant	SELENON	ENSG00000162430	rs148071754			0.504		FALSE							0.0098248	0.0115941	0.00609381	shared	0.381486	1	35	118	4.92e-14	3.788
chr1_25972749_G_A	1	25972749	11	684	54	1368	0.0395	233	16216	0.0144	3.36739	2.55391	Inf	4.82e-12	1.68565	0.00638604	823	88042	0.00934781	0.00934781	787	36	MANE	intron_variant	PAFAH2	ENSG00000158006	rs374804950			4.166		FALSE							0.00070448	1.1e-05	0.011777	shared	909.269	0	105	233	7.36e-16	2.501
chr1_25988249_T_C	1	25988249	2	784	10	1568	0.0064	10	16218	0.0006	Inf	26.8719	Inf	6.95e-11	0.8032	0.00283438	18	88044	0.00020444	0.00020444	18	0	MANE	missense_variant	PAFAH2	ENSG00000158006	rs759352808	deleterious(0)	probably_damaging(0.998)	25.3		TRUE							1.5e-05	0	0.00026759	not_NFE			2	10	0.01738	5.59	chr1_26188824_C_T
chr1_26023148_C_T	1	26023148	15	91	8	182	0.044	8	16218	0.0005	Inf	200.887	Inf	2.16e-16	4.49103	0.116544	10	88056	0.00011356	0.00011356	8	2	MANE	missense_variant	EXTL1	ENSG00000158008	rs1399476057	tolerated(0.24)	benign(0.003)	2.124		FALSE							4.34e-06	0	5.49e-05	not_NFE			0	8	0.00247		chr1_25458443_A_T
chr1_26030538_G_A	1	26030538	15	91	5	182	0.0275	5	16216	0.0003	Inf	109.548	Inf	1.69e-10	4.49103	0.116544	9	88052	0.00010221	0.00010221	9	0	MANE	synonymous_variant	EXTL1	ENSG00000158008				8.922		FALSE							9.3e-06	1.69e-06	0.0001208	shared	85.8766	3.62e-07	0	5	0.02347
chr1_26044287_G_A	1	26044287	4	641	9	1282	0.007	9	16216	0.0006	Inf	29.6325	Inf	1.18e-10	1.05301	0.00460451	27	88048	0.00030665	0.00030665	25	2	MANE	intron_variant	SLC30A2	ENSG00000158014	rs375365424			1.079		FALSE							2.48e-05	6.78e-06	0.00028568	shared	38.6449	2.29e-10	0	9	0.001166
chr1_26057344_AAG_A	1	26057344	2	784	20	1566	0.0128	38	16214	0.0023	10.5114	5.84141	Inf	2.71e-11	0.8032	0.00283438	111	88040	0.00126079	0.00126079	107	4	MANE	intron_variant	TRIM63	ENSG00000158022	rs766927028			7.57		FALSE							0.00011218	1.7e-06	0.00188982	shared	806.693	1.79e-70	9	38	2.78e-06	4.729
chr1_26183341_G_A	1	26183341	2	784	12	1568	0.0077	15	16218	0.0009	37.5953	11.9699	Inf	2.21e-10	0.8032	0.00283438	39	88056	0.0004429	0.0004429	39	0	MANE	splice_region_variant&splice_polypyrimidine_tract_variant&intron_variant	CNKSR1	ENSG00000142675	rs780714446			0.012		FALSE							3.53e-05	4.24e-06	0.00052695	shared	144.188	1.73e-28	6	15	0.02927	2.796
chr1_26274939_C_G	1	26274939	7	1014	18	2028	0.0089	32	16204	0.002	9.05637	4.75069	Inf	4.36e-09	2.08346	0.00398077	222	87970	0.00252359	0.00252359	212	10	MANE	intron_variant	CEP85	ENSG00000130695	rs561143220			4.188		FALSE							9.2e-05	0	0.00159882	not_NFE			55	32	0.05329	0.6498
chr1_26284418_C_T	1	26284418	7	1014	13	2028	0.0064	16	16218	0.001	30.4897	9.84495	Inf	6.85e-10	2.08346	0.00398077	34	88056	0.00038612	0.00038612	32	2	MANE	missense_variant|downstream_gene_variant	UBXN11|SH3BGRL3	ENSG00000158062|ENSG00000142669	rs754446866&COSV54626170	tolerated(0.06)	benign(0.013)	15.52		FALSE							4.21e-05	1.44e-05	0.00034051	shared	32.3207	1.24e-16	0	16	6.09e-06
chr1_26322149_T_C	1	26322149	4	641	13	1282	0.0101	16	16218	0.001	50.9984	16.4426	Inf	1.99e-12	1.05301	0.00460451	29	88056	0.00032934	0.00032934	25	4	MANE	intron_variant|downstream_gene_variant	CRYBG2|CD52	ENSG00000176092|ENSG00000169442	rs770019203			0.42		FALSE							3.29e-05	6.8e-06	0.00041786	shared	68.4753	1.04e-19	0	16	6.09e-06
chr1_26343873_T_C	1	26343873	1	337	6	674	0.0089	6	16218	0.0004	Inf	35.8328	Inf	5.04e-09	1.59698	0.0124826	11	88056	0.00012492	0.00012492	11	0	MANE	missense_variant	CRYBG2	ENSG00000176092	rs779196734	deleterious_low_confidence(0)	probably_damaging(0.999)	25.1		FALSE							7.94e-06	8.88e-07	0.0001291	shared	196.961	4.58e-09	0	6	0.01108
chr1_26344556_T_C	1	26344556	2	784	21	1568	0.0134	36	16218	0.0022	13.2399	7.21048	Inf	5.8e-13	0.8032	0.00283438	135	88056	0.00153312	0.00153312	127	8	MANE	missense_variant	CRYBG2	ENSG00000176092	rs199647245	tolerated_low_confidence(0.82)	benign(0.007)	1.522		FALSE							0.0034387	0.00399708	0.00184436	shared	0.436091	1	24	36	0.05224	1.678
chr1_26354324_G_C	1	26354324	7	1014	34	2028	0.0168	90	16218	0.0055	4.3033	2.91926	Inf	8.92e-10	2.08346	0.00398077	235	88056	0.00266876	0.00266876	227	8	MANE	upstream_gene_variant	CRYBG2	ENSG00000176092	rs193167274			5.921		FALSE							0.00453351	0.00528283	0.00482234	shared	0.599502	1	19	90	4.33e-14	5.318	chr1_26344884_A_G,chr1_26346482_C_T
chr1_26475081_C_T	1	26475081	1	337	8	674	0.0119	8	16218	0.0005	Inf	51.2025	Inf	8.55e-12	1.59698	0.0124826	44	88046	0.00049974	0.00049974	42	2	MANE	downstream_gene_variant|intron_variant	DHDDS|HMGN2	ENSG00000117682|ENSG00000198830	rs752997549			0.039		FALSE							5.24e-05	4.76e-05	0.00031132	shared	9.17781	1.29e-09	7	8	0.7971	1.277
chr1_26571962_C_T	1	26571962	9	330	7	660	0.0106	7	16218	0.0004	Inf	44.4676	Inf	1.79e-10	1.41542	0.0141455	12	88056	0.00013628	0.00013628	12	0	MANE	intron_variant	RPS6KA1	ENSG00000117676	rs754165284			5.495		FALSE							3.84e-05	0	0.00067568	not_NFE			0	7	0.005233
chr1_26794718_G_A	1	26794718	2	784	19	1568	0.0121	32	16218	0.002	13.8057	7.21426	Inf	4.81e-12	0.8032	0.00283438	102	88056	0.00115835	0.00115835	96	6	MANE	synonymous_variant	PIGV	ENSG00000060642	rs551364712			2.464		FALSE							0.00013815	1.1e-05	0.00211902	shared	124.27	5.78e-61	15	32	0.005025	2.387
chr1_26795247_C_T	1	26795247	6	434	13	868	0.015	28	16218	0.0017	15.5359	7.68573	Inf	4.79e-10	0.55752	0.00625111	101	88056	0.001147	0.001147	101	0	MANE	intron_variant	PIGV	ENSG00000060642	rs574830374			12.01		FALSE							9.86e-05	8.47e-07	0.00167999	shared	1593.7	7.52e-72	19	28	0.1074	1.648
chr1_26832433_A_G	1	26832433	1	337	13	674	0.0193	21	16218	0.0013	38.2007	16.7474	Inf	1.47e-13	1.59698	0.0124826	65	88054	0.00073818	0.00073818	63	2	MANE	splice_polypyrimidine_tract_variant&intron_variant	ZDHHC18	ENSG00000204160	rs370011881			2.052		FALSE							4.28e-05	1.7e-06	0.00070279	shared	685.443	9.19e-60	19	21	0.5295	1.236
chr1_26848649_C_T	1	26848649	9	330	10	660	0.0152	13	16218	0.0008	79.6266	24.3408	Inf	2.98e-12	1.41542	0.0141455	15	88056	0.00017035	0.00017035	11	4	MANE	missense_variant	ZDHHC18	ENSG00000204160	rs767654276&COSV65145799	deleterious(0)	possibly_damaging(0.825)	26.3		TRUE							4.28e-05	8.47e-06	0.00059281	shared	51.6267	1.48e-17	2	13	0.002913	7.27
chr1_26894394_T_TCACCC	1	26894394	7	1014	14	2026	0.0069	18	16206	0.0011	24.6662	8.99655	Inf	4.09e-10	2.08346	0.00398077	47	87990	0.00053415	0.00053415	45	2	MANE	upstream_gene_variant|frameshift_variant	GPN2|GPATCH3	ENSG00000142751|ENSG00000198746	rs773579609				HC						FALSE		6.82e-06	0	0.0001208	not_NFE			0	18	1.35e-06		chr1_27418324_C_G
chr1_27345549_G_A	1	27345549	7	1014	35	2028	0.0173	47	16218	0.0029	20.7412	11.5534	Inf	2.18e-22	2.08346	0.00398077	83	88052	0.00094262	0.00094263	77	6	MANE	intron_variant	SYTL1	ENSG00000142765	rs557286695			0.03		FALSE							8.77e-05	2.78e-05	0.00113105	shared	49.2149	4.69e-51	0	47	4.69e-16
chr1_27349365_AGGGCTC_A	1	27349365	1	337	15	674	0.0223	15	16212	0.0009	Inf	106.619	Inf	1.65e-21	1.59698	0.0124826	19	88018	0.00021586	0.00021587	15	4	MANE	intron_variant	SYTL1	ENSG00000142765				9.631		FALSE							1.11e-05	0	0.00023786	not_NFE			0	15	1.3e-05
chr1_27349634_C_T	1	27349634	7	1014	37	2028	0.0182	87	16208	0.0054	5.2509	3.5719	Inf	2.56e-12	2.08346	0.00398077	200	88020	0.00227221	0.00227221	194	6	MANE	intron_variant	SYTL1	ENSG00000142765	rs12122380			14.77		FALSE							0.00796963	0.00967444	0.00335829	shared	0.335074	1	25	87	5.53e-11	3.906
chr1_27382612_C_T	1	27382612	2	784	12	1568	0.0077	15	16218	0.0009	37.5953	11.9699	Inf	2.21e-10	0.8032	0.00283438	28	88056	0.00031798	0.00031798	26	2	MANE	synonymous_variant	CD164L2	ENSG00000174950	rs202160926			4.383		FALSE							3.04e-05	4.24e-06	0.00042839	shared	109.72	2.97e-21	1	15	0.0001512	16.78
chr1_27550882_G_A	1	27550882	7	1014	15	2028	0.0074	17	16216	0.001	52.8766	14.5363	Inf	2.9e-12	2.08346	0.00398077	43	88052	0.00048835	0.00048835	43	0	MANE	missense_variant	AHDC1	ENSG00000126705	rs773678949	deleterious(0.01)	benign(0.432)	23.6		FALSE							3.09e-05	1.11e-05	0.00039773	shared	44.5655	4.55e-19	0	17	2.87e-06
chr1_27550970_G_A	1	27550970	13	276	10	552	0.0181	13	16218	0.0008	96.0867	29.4102	Inf	5.03e-13	1.76337	0.0160306	37	88050	0.00042022	0.00042022	35	2	MANE	synonymous_variant	AHDC1	ENSG00000126705	rs200228240&COSV55942421			6.551		FALSE							9.79e-05	4.34e-05	0.00107823	shared	12.092	6.09e-13	5	13	0.05577	2.907
chr1_27614400_G_A	1	27614400	2	784	13	1568	0.0083	16	16218	0.001	40.7695	13.1646	Inf	2.61e-11	0.8032	0.00283438	29	88054	0.00032934	0.00032934	25	4	MANE	intron_variant	FGR	ENSG00000000938	rs567390006			5.406		FALSE							2.56e-05	1.71e-06	0.00037898	shared	273.24	2.68e-23	0	16	6.09e-06
chr1_27843378_C_T	1	27843378	7	1014	18	2008	0.009	23	16126	0.0014	25.5412	10.4503	Inf	8.75e-13	2.08346	0.00398077	249	87580	0.00284311	0.00284311	241	8	MANE	intron_variant	PPP1R8	ENSG00000117751	rs148565168			0.793		FALSE							0.00104237	6.37e-05	0.00092519	shared	33.2091	3.13e-70	49	23	0.009286	0.5239
chr1_27893973_C_A	1	27893973	7	1014	443	2028	0.2184	2490	16210	0.1536	1.65684	1.50089	Inf	6.47e-17	2.08346	0.00398077	10764	88004	0.122313	0.122313	9210	1554	MANE	intron_variant	RPA2	ENSG00000117748	rs17257252&COSV57878809			0.067		FALSE							0.209259	0.233381	0.141085	shared	0.474677	1	1845	2490	4.24e-47	1.601
chr1_27907050_G_T	1	27907050	4	641	13	1280	0.0102	14	16192	0.0009	152.917	27.8512	Inf	5.78e-14	1.05301	0.00460451	25	87908	0.00028439	0.00028439	23	2	MANE	splice_polypyrimidine_tract_variant&intron_variant	RPA2	ENSG00000117748	rs764080805			9.501		FALSE							2.54e-05	0	0.00047101	not_NFE			0	14	2.74e-05
chr1_27955781_T_C	1	27955781	7	1014	544	2028	0.2682	3425	16218	0.2112	1.43892	1.31366	Inf	3.09e-11	2.08346	0.00398077	14956	88056	0.169846	0.169846	11858	3098	MANE	upstream_gene_variant|missense_variant	XKR8|SMPDL3B	ENSG00000158156|ENSG00000130768	rs3813803&COSV65854919	tolerated(0.08)	possibly_damaging(0.814)	23		FALSE							0.271565	0.290249	0.188423	shared	0.512421	1	2525	3425	5e-69	1.654
chr1_28272289_C_T	1	28272289	7	1014	10	2028	0.0049	10	16218	0.0006	Inf	20.0994	Inf	9.17e-10	2.08346	0.00398077	45	88056	0.00051104	0.00051104	43	2	MANE	synonymous_variant	SESN2	ENSG00000130766	rs148360345			2.492		FALSE							0.00010783	0.00010425	0.00025261	shared	3.35245	0.00048539	2	10	0.01737	5.591
chr1_28476193_C_T	1	28476193	9	330	7	660	0.0106	8	16210	0.0005	166.495	26.6944	Inf	1.39e-09	1.41542	0.0141455	15	88002	0.00017045	0.00017045	15	0	MANE	missense_variant	PHACTR4	ENSG00000204138	rs773791159	deleterious(0.03)	probably_damaging(0.922)	23.9		TRUE							2.91e-05	0	0.00051636	not_NFE			0	8	0.002471
chr1_28480603_C_T	1	28480603	7	1014	10	2028	0.0049	10	16216	0.0006	Inf	20.0966	Inf	9.18e-10	2.08346	0.00398077	15	88046	0.00017037	0.00017037	13	2	MANE	missense_variant&splice_region_variant	PHACTR4	ENSG00000204138	rs759630687	deleterious(0)	probably_damaging(1)	28.2		TRUE							2.48e-05	6.78e-06	0.0003294	shared	47.2502	5.66e-13	1	10	0.00434	11.18
chr1_28531755_C_T	1	28531755	2	784	12	1568	0.0077	12	16216	0.0007	Inf	33.1259	Inf	6.43e-13	0.8032	0.00283438	35	88052	0.00039749	0.00039749	35	0	MANE	intron_variant	RCC1	ENSG00000180198	rs201016874			1.603		FALSE							1.66e-05	2.75e-06	0.0002983	shared	137.218	1.03e-17	1	12	0.001146	13.42
chr1_28696921_G_A	1	28696921	7	1014	17	2018	0.0084	23	16148	0.0014	19.9916	8.57951	Inf	1.99e-11	2.08346	0.00398077	106	87622	0.00120974	0.00120974	100	6	MANE	splice_polypyrimidine_tract_variant&splice_region_variant&intron_variant	GMEB1	ENSG00000162419	rs755616468			8.312		FALSE							5.05e-05	0	0.0009039	not_NFE			1	23	6.37e-07	25.71
chr1_28704278_C_A	1	28704278	15	91	6	182	0.033	6	16218	0.0004	Inf	138.778	Inf	1.84e-12	4.49103	0.116544	6	88056	6.81e-05	6.81e-05	6	0	MANE	missense_variant	GMEB1	ENSG00000162419	rs1288193016	tolerated(0.47)	benign(0.041)	15.47		FALSE							3.72e-06	8.48e-07	2.2e-05	shared	206.364	3.5e-09	0	6	0.01108
chr1_28714038_T_G	1	28714038	13	276	9	552	0.0163	16	16218	0.001	37.0102	14.3485	Inf	5.31e-10	1.76337	0.0160306	251	88056	0.00285046	0.00285046	249	2	MANE	intron_variant	GMEB1	ENSG00000162419	rs373146384			8.73		FALSE							0.00013929	2.76e-06	0.00129085	shared	990.754	1.71e-133	75	16	4.73e-09	0.2377
chr1_28862707_C_T	1	28862707	13	276	10	552	0.0181	23	16218	0.0014	22.1992	10.0053	Inf	1.48e-09	1.76337	0.0160306	908	88056	0.0103116	0.0103116	880	28	MANE	intron_variant	OPRD1	ENSG00000116329	rs202117055			3.914		FALSE							0.0005396	1.05e-05	0.00247556	shared	801.017	0	263	23	1.04e-47	0.09646
chr1_29121285_C_G	1	29121285	7	1014	18	2028	0.0089	19	16218	0.0012	127.009	24.102	Inf	8.77e-16	2.08346	0.00398077	30	88054	0.0003407	0.0003407	28	2	MANE	missense_variant|downstream_gene_variant	TMEM200B|EPB41	ENSG00000253304|ENSG00000159023	rs753501276	deleterious(0)	benign(0.007)	22.9		FALSE							5.1e-05	1.7e-05	0.00066382	shared	32.5877	1.54e-19	0	19	6.4e-07
chr1_29193988_C_G	1	29193988	7	1014	18	2028	0.0089	18	16214	0.0011	Inf	38.9543	Inf	5.25e-17	2.08346	0.00398077	28	88048	0.00031801	0.00031801	28	0	MANE	3_prime_UTR_variant	MECR	ENSG00000116353	rs752674070			1.231		FALSE							3.35e-05	0	0.00059312	not_NFE			0	18	1.36e-06
chr1_29206720_T_C	1	29206720	4	641	40	1282	0.0312	184	16214	0.0113	3.30699	2.39993	Inf	3.13e-09	1.05301	0.00460451	591	87994	0.00671637	0.00671637	561	30	MANE	intron_variant	MECR	ENSG00000116353	rs12743830			0.991		FALSE							0.0181943	0.01773	0.00739314	shared	0.38681	1	54	184	2.39e-21	3.838	chr1_29039234_T_C,chr1_29121187_G_A,chr1_29216143_G_A,chr1_29216165_C_T
chr1_29216143_G_A	1	29216143	4	641	40	1282	0.0312	182	16204	0.0112	3.35174	2.43135	Inf	2.28e-09	1.05301	0.00460451	586	87996	0.00665939	0.00665939	556	30	MANE	splice_polypyrimidine_tract_variant&splice_region_variant&intron_variant	MECR	ENSG00000116353	rs34620411			11.86		FALSE							0.0179633	0.0175393	0.0072615	shared	0.387896	1	54	182	6.19e-21	3.799	chr1_29039234_T_C,chr1_29121187_G_A,chr1_29206720_T_C,chr1_29216165_C_T
chr1_29216165_C_T	1	29216165	4	641	40	1280	0.0312	182	16180	0.0112	3.35215	2.43163	Inf	2.27e-09	1.05301	0.00460451	586	87868	0.00666909	0.00666909	556	30	MANE	intron_variant	MECR	ENSG00000116353	rs35345653			8.302		FALSE							0.0158815	0.0173377	0.00723459	shared	0.392996	1	54	182	6.13e-21	3.8	chr1_29039234_T_C,chr1_29121187_G_A,chr1_29206720_T_C,chr1_29216143_G_A
chr1_29275642_C_T	1	29275642	13	276	21	552	0.038	25	16218	0.0015	154.888	59.6916	Inf	1.14e-27	1.76337	0.0160306	55	88056	0.0006246	0.0006246	53	2	MANE	missense_variant	PTPRU	ENSG00000060656	rs557784273	deleterious(0)	possibly_damaging(0.885)	28.2		TRUE							0.00015426	2.12e-05	0.00243795	shared	35.7577	6.76e-27	1	25	1.61e-07	27.98
chr1_29279488_G_A	1	29279488	2	784	18	1568	0.0115	39	16218	0.0024	8.08831	4.50156	Inf	4.25e-09	0.8032	0.00283438	82	88054	0.00093125	0.00093125	72	10	MANE	synonymous_variant	PTPRU	ENSG00000060656	rs146208154			2.81		FALSE							0.00114799	0.00135337	0.00144931	shared	0.860419	0.84509	1	39	4.13e-12	43.69
chr1_29315445_G_T	1	29315445	7	1014	17	2028	0.0084	18	16218	0.0011	119.894	22.6022	Inf	6.7e-15	2.08346	0.00398077	31	88056	0.00035205	0.00035205	29	2	MANE	missense_variant	PTPRU	ENSG00000060656	rs746376571&COSV60535791	tolerated(0.08)	probably_damaging(0.991)	25.4		FALSE							2.66e-05	8.47e-07	0.0004611	shared	615.857	2.47e-27	0	18	1.36e-06
chr1_29317814_C_T	1	29317814	11	684	20	1368	0.0146	47	16218	0.0029	8.14318	4.76009	Inf	3.09e-10	1.68565	0.00638604	197	88056	0.00223721	0.00223721	193	4	MANE	missense_variant	PTPRU	ENSG00000060656	rs569346985&COSV60534700	deleterious(0)	probably_damaging(0.96)	28.6		TRUE							0.00010102	6.78e-06	0.00152616	shared	253.907	2.16e-82	12	47	5.53e-07	4.387
chr1_30718739_G_T	1	30718739	1	337	8	674	0.0119	12	16194	0.0007	46.5493	14.8997	Inf	3.69e-09	1.59698	0.0124826	24	87878	0.00027311	0.00027311	20	4	MANE	missense_variant	MATN1	ENSG00000162510	rs766544690	tolerated(1)	benign(0.043)	19.58		FALSE							1.01e-05	0	0.00018161	not_NFE			0	12	0.0001237
chr1_30964630_G_A	1	30964630	13	276	7	552	0.0127	9	16218	0.0006	100.379	23.4536	Inf	1.73e-09	1.76337	0.0160306	14	88056	0.00015899	0.00015899	14	0	MANE	intron_variant	PUM1	ENSG00000134644	rs545666442			16.46		FALSE							3.65e-05	0	0.00062161	not_NFE			0	9	0.001166		chr1_31585029_C_T
chr1_30964664_T_C	1	30964664	11	684	15	1368	0.011	24	16218	0.0015	18.2696	8.49804	Inf	4.56e-11	1.68565	0.00638604	74	88056	0.00084037	0.00084037	68	6	MANE	intron_variant	PUM1	ENSG00000134644	rs201265115			18.34		FALSE							0.00086965	0.00107937	0.00060665	shared	0.64718	0.99025	0	24	1.5e-08
chr1_30974616_C_G	1	30974616	7	1014	17	2028	0.0084	21	16202	0.0013	29.9259	11.267	Inf	1.56e-12	2.08346	0.00398077	60	87988	0.00068191	0.00068191	54	6	MANE	intron_variant	PUM1	ENSG00000134644	rs571497564			8.228		FALSE							4.3e-05	0	0.00073891	not_NFE			7	21	0.003853	3.357
chr1_31369473_T_C	1	31369473	7	1014	81	2028	0.0399	246	16218	0.0152	3.53543	2.78644	Inf	3.58e-17	2.08346	0.00398077	1049	88056	0.0119129	0.0119129	1013	36	MANE	missense_variant|downstream_gene_variant	FABP3|ZCCHC17	ENSG00000121769|ENSG00000121766	rs2228194&COSV60001252	tolerated(0.35)	benign(0.116)	16.99		FALSE							0.0317099	0.0364733	0.0130331	shared	0.321545	1	167	246	4.89e-07	1.656
chr1_31409894_C_T	1	31409894	2	784	44	1568	0.0281	154	16218	0.0095	3.81549	2.77717	Inf	2.31e-11	0.8032	0.00283438	555	88056	0.00630281	0.00630281	537	18	MANE	upstream_gene_variant	SERINC2	ENSG00000168528	rs188243172			0.338		FALSE							0.00706375	0.00829417	0.00479748	shared	0.679234	1	40	154	3.61e-20	4.335
chr1_31409894_C_T	1	31409894	11	684	45	1368	0.0329	154	16218	0.0095	4.59924	3.35333	Inf	4.83e-14	1.68565	0.00638604	555	88056	0.00630281	0.00630281	537	18	MANE	upstream_gene_variant	SERINC2	ENSG00000168528	rs188243172			0.338		FALSE							0.00706375	0.00829417	0.00479748	shared	0.679234	1	40	154	3.61e-20	4.335
chr1_31577232_C_T	1	31577232	2	784	16	1568	0.0102	24	16218	0.0015	18.8609	8.64256	Inf	1.88e-11	0.8032	0.00283438	49	88056	0.00055646	0.00055646	49	0	MANE	synonymous_variant	TINAGL1	ENSG00000142910	rs564658216			14.66		FALSE							4.54e-05	4.25e-06	0.00060577	shared	165.258	7.42e-33	0	24	1.5e-08
chr1_31583483_G_A	1	31583483	7	1014	16	2028	0.0079	21	16218	0.0013	22.5523	9.0699	Inf	3.71e-11	2.08346	0.00398077	35	88056	0.00039747	0.00039747	33	2	MANE	missense_variant	TINAGL1	ENSG00000142910	rs79817594	tolerated(0.24)	benign(0.041)	22.8		FALSE							6.26e-05	2.88e-05	0.00032958	shared	21.2333	1e-18	0	21	1.43e-07		chr1_31586725_G_A
chr1_31586725_G_A	1	31586725	7	1014	16	2028	0.0079	22	16218	0.0014	18.7921	7.98537	Inf	1.2e-10	2.08346	0.00398077	58	88056	0.00065867	0.00065867	56	2	MANE	synonymous_variant	TINAGL1	ENSG00000142910	rs745716693			0.73		FALSE							5.2e-05	2e-05	0.00062848	shared	39.3396	1.69e-28	5	22	0.0003503	4.923	chr1_31583483_G_A
chr1_31625124_C_T	1	31625124	7	1014	228	2028	0.1124	1167	16218	0.072	1.78739	1.56604	Inf	8.5e-13	2.08346	0.00398077	5385	88052	0.061157	0.061157	4951	434	MANE	splice_donor_region_variant&intron_variant|downstream_gene_variant	HCRTR1|PEF1	ENSG00000121764|ENSG00000162517	rs41527749&COSV65483669			7.696		FALSE							0.0653974	0.0636806	0.0707041	shared	0.984915	0.752755	989	1167	3.99e-11	1.343	chr1_31627009_G_A,chr1_31658996_A_G,chr1_31662539_T_C
chr1_31626924_A_G	1	31626924	7	1014	1395	2028	0.6879	10162	16218	0.6266	1.36317	1.25228	Inf	4.13e-10	2.08346	0.00398077	51705	88056	0.587183	0.412817	20931	30774	MANE	downstream_gene_variant|missense_variant	PEF1|HCRTR1	ENSG00000162517|ENSG00000121764	rs2271933&CM056598&COSV65483431	tolerated(1)	benign(0)	12.65		FALSE							0.584103	0.614514	0.627106	shared	0.911012	1	10177	10162	1.36e-34	1.311	chr1_31619303_C_T,chr1_31630664_A_G,chr1_31653830_T_C,chr1_31665562_C_G,chr1_31668890_C_G,chr1_31670567_G_C
chr1_31627009_G_A	1	31627009	7	1014	226	2028	0.1114	1162	16216	0.0717	1.77556	1.55497	Inf	1.77e-12	2.08346	0.00398077	5380	88044	0.0611058	0.0611058	4946	434	MANE	downstream_gene_variant|3_prime_UTR_variant	PEF1|HCRTR1	ENSG00000162517|ENSG00000121764	rs41263963			0.348		FALSE							0.065336	0.0635991	0.0703925	shared	0.98431	0.761118	990	1162	8.19e-11	1.336	chr1_31625124_C_T,chr1_31658996_A_G,chr1_31662539_T_C
chr1_31670567_G_C	1	31670567	7	1014	1401	2028	0.6908	10181	16218	0.6278	1.37678	1.26451	Inf	1.25e-10	2.08346	0.00398077	52525	88054	0.596509	0.403491	20725	31800	MANE	intron_variant	COL16A1	ENSG00000084636	rs2292990&COSV54702689			14.65		FALSE							0.578035	0.605515	0.62994	shared	0.974331	0.99	10401	10181	2.38e-24	1.253	chr1_31619303_C_T,chr1_31626924_A_G,chr1_31630664_A_G,chr1_31653830_T_C,chr1_31665562_C_G,chr1_31668890_C_G,chr1_31670567_G_T
chr1_31686313_G_C	1	31686313	7	1014	14	2028	0.0069	19	16218	0.0012	19.7137	7.74913	Inf	1.38e-09	2.08346	0.00398077	33	88056	0.00037476	0.00037476	31	2	MANE	intron_variant	COL16A1	ENSG00000084636	rs773553745			2.816		FALSE							2.91e-05	0	0.00050506	not_NFE			1	19	9.86e-06	21.26
chr1_31727478_C_T	1	31727478	4	641	11	1282	0.0086	16	16218	0.001	25.8444	9.65561	Inf	2.18e-09	1.05301	0.00460451	36	88056	0.00040883	0.00040883	36	0	MANE	missense_variant	ADGRB2	ENSG00000121753	rs559032443&COSV99925866	tolerated(0.11)	benign(0.32)	24.2		FALSE							8.65e-05	3.41e-06	0.00031763	shared	163.173	3.25e-26	3	16	0.001843	5.966
chr1_31790724_C_T	1	31790724	13	276	15	552	0.0272	31	16218	0.0019	27.2986	14.0609	Inf	1.44e-14	1.76337	0.0160306	121	88056	0.00137413	0.00137413	119	2	MANE	missense_variant	SPOCD1	ENSG00000134668	rs376216363	tolerated(0.2)	benign(0)	1.29		FALSE							0.00034928	0.00016477	0.00341358	shared	10.6196	7.84e-37	29	31	0.5193	1.195
chr1_31792183_G_A	1	31792183	11	684	32	1368	0.0234	61	16218	0.0038	12.237	7.75083	Inf	6e-19	1.68565	0.00638604	181	88054	0.00205556	0.00205556	167	14	MANE	intron_variant	SPOCD1	ENSG00000134668	rs781758120			5.134		FALSE							5.15e-05	8.64e-07	0.00090603	shared	2042.67	6.08e-93	0	61	1.26e-20
chr1_31814462_G_A	1	31814462	2	784	58	1568	0.037	241	16218	0.0149	3.03602	2.32385	Inf	3.92e-11	0.8032	0.00283438	857	88056	0.00973244	0.00973244	813	44	MANE	missense_variant	SPOCD1	ENSG00000134668	rs61741268&COSV99057080	deleterious(0.01)	benign(0.003)	7.745		FALSE							0.0242805	0.0294741	0.00792138	shared	0.327287	1	97	241	2.55e-19	2.804
chr1_32091656_C_A	1	32091656	7	1014	58	2028	0.0286	135	16218	0.0083	5.39533	3.97463	Inf	8.75e-19	2.08346	0.00398077	326	88054	0.00370227	0.00370227	316	10	MANE	intron_variant	TMEM39B	ENSG00000121775	rs549667277			6.4		FALSE							0.000287	3.47e-06	0.0051232	shared	1202.76	2.82e-218	11	135	9e-32	13.82	chr1_32215558_C_G
chr1_32166249_T_C	1	32166249	9	330	8	656	0.0122	8	16190	0.0005	Inf	52.5966	Inf	6.97e-12	1.41542	0.0141455	14	87920	0.00015924	0.00015924	14	0	MANE	intron_variant	KPNA6	ENSG00000025800	rs775274575			0.446		FALSE							3.67e-05	8.49e-07	0.00063639	shared	274.774	3.61e-12	0	8	0.00246
chr1_32215558_C_G	1	32215558	7	1014	58	2028	0.0286	136	16218	0.0084	5.3258	3.92644	Inf	1.34e-18	2.08346	0.00398077	349	88056	0.00396339	0.00396339	339	10	MANE	intron_variant|downstream_gene_variant	DCDC2B|TMEM234	ENSG00000222046|ENSG00000160055	rs573967968			6.568		FALSE							0.00032237	3.4e-06	0.00542316	shared	1306.58	2.17e-233	19	136	3.09e-26	8.059	chr1_32091656_C_A
chr1_32224168_G_A	1	32224168	6	434	9	868	0.0104	13	16218	0.0008	40.1627	13.2909	Inf	2.04e-09	0.55752	0.00625111	29	88054	0.00032934	0.00032934	25	4	MANE	upstream_gene_variant	TMEM234	ENSG00000160055	rs373447806			0.592		FALSE							7.48e-05	4.57e-05	0.00052974	shared	9.55778	7.99e-10	2	13	0.002913	7.27
chr1_32280175_C_T	1	32280175	7	1014	23	2028	0.0113	23	16218	0.0014	Inf	50.7926	Inf	1.53e-21	2.08346	0.00398077	62	88056	0.0007041	0.0007041	60	2	MANE	missense_variant	LCK	ENSG00000182866	rs1801124&COSV100287882	tolerated(0.2)	possibly_damaging(0.739)	23.5		FALSE							0.00010718	4.66e-05	0.00084539	shared	15.6242	1.54e-19	2	23	5.54e-06	12.87	chr1_32771113_G_A,chr1_32791285_A_C
chr1_32331556_C_T	1	32331556	7	1014	16	2028	0.0079	17	16218	0.001	112.786	21.112	Inf	5.09e-14	2.08346	0.00398077	36	88056	0.00040883	0.00040883	32	4	MANE	synonymous_variant|downstream_gene_variant	HDAC1|MARCKSL1	ENSG00000116478|ENSG00000175130	rs200014386			4.85		FALSE							1.99e-05	4.25e-06	0.00027481	shared	116.333	1.14e-22	0	17	2.88e-06		chr1_32754209_C_G,chr1_32893638_C_G
chr1_32363680_G_A	1	32363680	4	641	39	1282	0.0304	111	16218	0.0068	6.47631	4.54079	Inf	3.15e-16	1.05301	0.00460451	1567	88056	0.0177955	0.0177955	1509	58	MANE	upstream_gene_variant|synonymous_variant|downstream_gene_variant	FAM229A|TSSK3|BSDC1	ENSG00000225828|ENSG00000162526|ENSG00000160058	rs2270537&COSV61982067			9.022		FALSE							0.0060364	0.00011186	0.00619209	shared	149.475	0	455	111	2.91e-43	0.2676
chr1_32754209_C_G	1	32754209	7	1014	16	2006	0.008	19	16060	0.0012	37.6392	12.5685	Inf	2.22e-12	2.08346	0.00398077	41	87220	0.00047008	0.00047008	37	4	MANE	intron_variant	KIAA1522	ENSG00000162522	rs766137337			14.64		FALSE							3.25e-05	0	0.0003443	not_NFE			1	19	9.83e-06	21.27	chr1_32331556_C_T,chr1_32893638_C_G
chr1_32771113_G_A	1	32771113	7	1014	22	2028	0.0108	24	16218	0.0015	77.7788	22.3891	Inf	2.65e-18	2.08346	0.00398077	83	88056	0.00094258	0.00094258	81	2	MANE	missense_variant|downstream_gene_variant	KIAA1522|YARS1	ENSG00000162522|ENSG00000134684	rs758488873	deleterious(0.04)	benign(0.117)	23.6		FALSE							5.39e-05	7.63e-06	0.00084602	shared	118.249	2.11e-40	7	24	0.0008921	3.836	chr1_32280175_C_T,chr1_32791285_A_C
chr1_32791285_A_C	1	32791285	7	1014	22	2026	0.0109	22	16204	0.0014	Inf	48.3873	Inf	1.23e-20	2.08346	0.00398077	60	87992	0.00068188	0.00068188	58	2	MANE	intron_variant	YARS1	ENSG00000134684	rs537671427			0.046		FALSE							5.71e-05	7.86e-06	0.00083064	shared	88.9793	4.07e-30	2	22	1.05e-05	12.31	chr1_32280175_C_T,chr1_32771113_G_A
chr1_32893638_C_G	1	32893638	7	1014	16	2028	0.0079	19	16212	0.0012	37.5723	12.5454	Inf	2.28e-12	2.08346	0.00398077	38	88046	0.00043159	0.00043159	34	4	MANE	downstream_gene_variant|intron_variant	TMEM54|HPCA	ENSG00000121900|ENSG00000121905	rs765381859			8.842		FALSE							1.72e-05	0	0.00029914	not_NFE			0	19	6.38e-07		chr1_32331556_C_T,chr1_32754209_C_G
chr1_32898165_G_A	1	32898165	1	337	14	674	0.0208	45	16218	0.0028	10.6105	5.80731	Inf	2.02e-09	1.59698	0.0124826	199	88056	0.00225993	0.00225993	195	4	MANE	downstream_gene_variant|synonymous_variant	HPCA|TMEM54	ENSG00000121905|ENSG00000121900	rs563687999			10.13		FALSE							0.00016264	1.61e-05	0.00248275	shared	163.449	2.18e-119	45	45	0.5992	1.118	chr1_32771668_C_T
chr1_33096873_G_A	1	33096873	1	337	8	674	0.0119	10	16216	0.0006	93.11	22.6193	Inf	3.57e-10	1.59698	0.0124826	19	88054	0.00021578	0.00021578	17	2	MANE	splice_donor_region_variant&intron_variant	AZIN2	ENSG00000142920	rs1489868316			7.112		FALSE							7.43e-06	0	0.00013174	not_NFE			4	10	0.1054	2.796
chr1_33494360_A_G	1	33494360	6	434	27	868	0.0311	132	16218	0.0081	4.66057	3.14448	Inf	1.38e-09	0.55752	0.00625111	847	88056	0.00961888	0.00961888	831	16	MANE	synonymous_variant	ZSCAN20	ENSG00000121903	rs143516122			6.185		FALSE							0.0010327	2.29e-05	0.0103096	shared	447.246	0	220	132	0.0002536	0.6679
chr1_33527252_C_T	1	33527252	13	276	18	552	0.0326	85	16218	0.0052	7.84649	4.78497	Inf	4.14e-10	1.76337	0.0160306	326	88056	0.00370219	0.00370219	320	6	MANE	missense_variant	CSMD2	ENSG00000121904	rs148437366	tolerated(0.22)	benign(0.042)	22.8		FALSE							0.00045014	0.0001594	0.00527463	shared	24.3846	7.65e-116	48	85	0.0001171	1.984
chr1_33724354_C_G	1	33724354	11	684	13	1368	0.0095	15	16218	0.0009	71.141	19.1529	Inf	9.28e-13	1.68565	0.00638604	52	88054	0.00059055	0.00059055	50	2	MANE	intron_variant	CSMD2	ENSG00000121904	rs750228517			5.03		FALSE							1.04e-05	1.79e-06	0.00015795	shared	260.68	5.55e-23	1	15	0.0001512	16.78
chr1_33724599_T_C	1	33724599	7	1014	15	2028	0.0074	20	16218	0.0012	21.1323	8.40769	Inf	2.28e-10	2.08346	0.00398077	38	88056	0.00043154	0.00043154	36	2	MANE	missense_variant	CSMD2	ENSG00000121904	rs762467670	deleterious(0.01)	possibly_damaging(0.88)	26.9		TRUE							1.92e-05	0	0.00032944	not_NFE			0	20	3.02e-07
chr1_33772704_G_A	1	33772704	4	641	24	1282	0.0187	27	16218	0.0017	95.0811	33.2505	Inf	6.73e-24	1.05301	0.00460451	55	88056	0.0006246	0.0006246	53	2	MANE	missense_variant	CSMD2	ENSG00000121904	rs748711933&COSV53904504&COSV53915786	tolerated(0.17)	benign(0.009)	21.8		FALSE							8.12e-05	6.78e-06	0.00126279	shared	133.181	4.83e-41	4	27	5.38e-06	7.555
chr1_33864720_C_T	1	33864720	3	890	24	1780	0.0135	57	16218	0.0035	5.96533	3.67574	Inf	1.64e-09	0.39489	0.00183413	244	88056	0.00277096	0.00277096	232	12	MANE	missense_variant|intron_variant	HMGB4|CSMD2	ENSG00000176256|ENSG00000121904	rs145091069&COSV53918833	deleterious(0.01)	benign(0.084)	14.99		FALSE							0.00056561	2.8e-05	0.00323732	shared	98.0975	3.19e-116	37	57	0.009618	1.724
chr1_34177814_C_A	1	34177814	11	684	30	1368	0.0219	65	16218	0.004	9.48793	6.07842	Inf	7.37e-16	1.68565	0.00638604	173	88056	0.00196466	0.00196466	165	8	MANE	missense_variant	C1orf94	ENSG00000142698	rs764131580	tolerated_low_confidence(0.1)	benign(0.048)	8.328		FALSE							6.66e-05	7e-06	0.00108481	shared	275.013	5.61e-92	1	65	2.18e-20	72.94
chr1_34761952_C_T	1	34761952	2	784	17	1568	0.0108	20	16218	0.0012	53.4779	18.0045	Inf	4.47e-15	0.8032	0.00283438	35	88056	0.00039747	0.00039747	35	0	MANE	downstream_gene_variant|missense_variant	GJB5|GJB4	ENSG00000189280|ENSG00000189433	rs568452902&CM151050&COSV58356672	deleterious(0.04)	benign(0.007)	15.42		FALSE							6.88e-05	2.12e-05	0.0006478	shared	28.8763	1.06e-20	1	20	4.97e-06	22.38
chr1_34794345_G_A	1	34794345	2	784	229	1568	0.146	1656	16218	0.1021	1.58469	1.39137	Inf	5.18e-09	0.8032	0.00283438	8274	88056	0.0939629	0.0939629	7354	920	MANE	synonymous_variant	GJA4	ENSG00000187513	rs1764389&COSV60724757			9.792		FALSE							0.207323	0.20346	0.0953714	shared	0.415734	1	1641	1656	0.0002805	1.142
chr1_34794601_G_A	1	34794601	7	1014	185	2028	0.0912	984	16218	0.0607	1.68227	1.45511	Inf	3.63e-09	2.08346	0.00398077	4343	88056	0.0493209	0.0493209	4047	296	MANE	missense_variant	GJA4	ENSG00000187513	rs41266431&COSV60725433	tolerated(0.41)	benign(0.001)	0.088		FALSE							0.11873	0.135315	0.0548014	shared	0.338756	1	745	984	1.52e-16	1.507	chr1_34785618_C_A
chr1_34795146_A_G	1	34795146	11	684	10	1368	0.0073	11	16216	0.0007	109.325	19.0359	Inf	1.8e-10	1.68565	0.00638604	45	88044	0.00051111	0.00051111	43	2	MANE	synonymous_variant	GJA4	ENSG00000187513	rs537232993			1.738		FALSE							1.8e-05	9.35e-06	0.00017598	shared	34.295	5.02e-12	0	11	0.0002599
chr1_34867555_C_A	1	34867555	13	276	25	552	0.0453	133	16218	0.0082	6.83173	4.53879	Inf	2.72e-12	1.76337	0.0160306	529	88054	0.00600768	0.00600768	511	18	MANE	missense_variant	DLGAP3	ENSG00000116544	rs540159412	tolerated(0.06)	possibly_damaging(0.908)	27		FALSE							0.00052047	2.54e-06	0.00892661	shared	2403.14	5.24500089625067e-320	77	133	2.89e-06	1.938
chr1_35012612_G_A	1	35012612	7	1014	23	2026	0.0114	24	16196	0.0015	162.623	31.5671	Inf	3.27e-20	2.08346	0.00398077	44	87894	0.0005006	0.0005006	44	0	MANE	intron_variant	ZMYM6	ENSG00000163867	rs758890986			1.498		FALSE							3.55e-05	1.7e-06	0.00058037	shared	417.076	2.09e-35	0	24	1.52e-08
chr1_35189164_G_A	1	35189164	5	1231	370	2462	0.1503	1741	16218	0.1073	1.59766	1.4364	Inf	4.62e-13	0.154818	0.00075889	14801	88056	0.168086	0.168086	11897	2904	MANE	intron_variant	SFPQ	ENSG00000116560	rs2088481			6.217		FALSE							0.089452	0.0184539	0.128549	shared	10.047	0	3715	1741	9.93e-138	0.4665	chr1_35189176_G_A,chr1_35190463_T_A
chr1_35189176_G_A	1	35189176	5	1231	370	2462	0.1503	1736	16218	0.107	1.60415	1.44222	Inf	3.03e-13	0.154818	0.00075889	14796	88056	0.168029	0.168029	11892	2904	MANE	intron_variant	SFPQ	ENSG00000116560	rs2088482			0.038		FALSE							0.090173	0.0185148	0.128507	shared	10.0077	0	3717	1736	4.36e-139	0.4647	chr1_35189164_G_A,chr1_35190463_T_A
chr1_35190463_T_A	1	35190463	5	1231	370	2460	0.1504	1736	16216	0.1071	1.60569	1.44361	Inf	2.74e-13	0.154818	0.00075889	14790	88050	0.167973	0.167973	11884	2906	MANE	intron_variant	SFPQ	ENSG00000116560	rs11264114			0.965		FALSE							0.0947884	0.0186536	0.128761	shared	9.92442	0	3714	1736	1.15e-138	0.4652	chr1_35189164_G_A,chr1_35189176_G_A
chr1_35192912_G_A	1	35192912	2	784	14	1564	0.009	16	16188	0.001	65.8686	17.9727	Inf	5.83e-13	0.8032	0.00283438	23	87872	0.00026174	0.00026174	21	2	MANE	synonymous_variant	SFPQ	ENSG00000116560	rs760381788			13.15		FALSE							3.1e-05	0	0.00049449	not_NFE			0	16	6.06e-06
chr1_35381216_A_T	1	35381216	1	337	7	674	0.0104	8	16216	0.0005	162.92	26.1157	Inf	1.6e-09	1.59698	0.0124826	11	88002	0.000125	0.000125	11	0	MANE	intron_variant	ZMYM4	ENSG00000146463	rs777815528			1.636		FALSE							9.61e-06	0	0.0001966	not_NFE			0	8	0.002476
chr1_35387223_A_G	1	35387223	7	1014	13	2028	0.0064	14	16218	0.0009	91.5075	16.6597	Inf	2.19e-11	2.08346	0.00398077	46	88056	0.00052239	0.0005224	46	0	MANE	missense_variant	ZMYM4	ENSG00000146463	rs773592637	tolerated(0.64)	benign(0.007)	19.04		FALSE							2.85e-05	0	0.00048306	not_NFE			6	14	0.0455	2.609
chr1_35435014_A_G	1	35435014	5	1231	524	2460	0.213	2755	16216	0.1699	1.39816	1.27617	Inf	9.46e-10	0.154818	0.00075889	21709	88054	0.246542	0.246542	15707	6002	MANE	synonymous_variant	KIAA0319L	ENSG00000142687	rs3814302			0.106		FALSE							0.106262	0.0276101	0.195942	shared	10.8123	0	5312	2755	1.35e-161	0.4937
chr1_35565465_G_A	1	35565465	7	1014	31	2028	0.0153	59	16218	0.0036	7.84964	4.93721	Inf	1.31e-13	2.08346	0.00398077	275	88056	0.00312301	0.00312301	267	8	MANE	synonymous_variant	NCDN	ENSG00000020129	rs144764842			0.381		FALSE							0.00019801	3.74e-05	0.00265534	shared	86.672	4.4e-134	52	59	0.217	1.269
chr1_35739360_C_T	1	35739360	2	784	14	1568	0.0089	18	16218	0.0011	32.9701	12.0288	Inf	1.24e-11	0.8032	0.00283438	26	88054	0.00029527	0.00029527	26	0	MANE	splice_donor_5th_base_variant&intron_variant	CLSPN	ENSG00000092853	rs775084128			24.5									6.13e-05	1.86e-05	0.00078012	shared	28.1208	8.35e-18	0	18	1.36e-06		chr1_36307224_G_A
chr1_35826086_T_C	1	35826086	2	784	13	1568	0.0083	18	16218	0.0011	24.4711	9.48305	Inf	3.31e-10	0.8032	0.00283438	53	88056	0.00060189	0.00060189	49	4	MANE	intron_variant	AGO4	ENSG00000134698	rs189308037			10.37		FALSE							0.00060231	0.00045182	0.00080181	shared	1.54702	0.0297148	6	18	0.007222	3.356
chr1_35902192_A_G	1	35902192	13	276	10	552	0.0181	11	16218	0.0007	288.551	50.1865	Inf	2.06e-14	1.76337	0.0160306	25	88054	0.00028392	0.00028392	23	2	MANE	splice_polypyrimidine_tract_variant&intron_variant	AGO1	ENSG00000092847	rs529415667			16.71		FALSE							0.00016009	0.00010182	0.00122368	shared	4.29094	7.51e-06	4	11	0.06681	3.075
chr1_35919132_G_A	1	35919132	2	784	12	1568	0.0077	13	16218	0.0008	112.931	20.3114	Inf	7.61e-12	0.8032	0.00283438	19	88056	0.00021577	0.00021577	19	0	MANE	synonymous_variant	AGO1	ENSG00000092847	rs766341150			2.366		FALSE							2.6e-05	1.19e-05	0.00027446	shared	31.8953	1.02e-13	0	13	5.79e-05
chr1_35931225_C_G	1	35931225	7	1014	25	2014	0.0124	44	16056	0.0027	9.27657	5.38332	Inf	3.21e-12	2.08346	0.00398077	98	87130	0.00112476	0.00112476	96	2	MANE	downstream_gene_variant|5_prime_UTR_variant	AGO1|AGO3	ENSG00000092847|ENSG00000126070	rs947694308			10.98		FALSE							3.72e-05	0	0.00093897	not_NFE			3	44	1.51e-11	16.44
chr1_36174849_C_G	1	36174849	7	1014	19	2020	0.0094	35	16120	0.0022	8.35613	4.52292	Inf	3.69e-09	2.08346	0.00398077	117	87638	0.00133504	0.00133504	115	2	MANE	intron_variant	MAP7D1	ENSG00000116871	rs527806806			16.74		FALSE							8.53e-05	0	0.00122769	not_NFE			21	35	0.02284	1.869
chr1_36176794_C_T	1	36176794	7	1014	15	2028	0.0074	16	16214	0.001	105.656	19.6221	Inf	3.87e-13	2.08346	0.00398077	31	88040	0.00035211	0.00035211	29	2	MANE	missense_variant	MAP7D1	ENSG00000116871	rs766850841	deleterious(0.03)	probably_damaging(0.925)	24.6		TRUE							2.38e-05	2.56e-06	0.00039439	shared	182.665	1.63e-22	0	16	6.08e-06
chr1_36259426_G_T	1	36259426	7	1014	11	2028	0.0054	12	16218	0.0007	77.3599	13.7202	Inf	1.21e-09	2.08346	0.00398077	22	88054	0.00024985	0.00024985	20	2	MANE	5_prime_UTR_variant	THRAP3	ENSG00000054118				0.319		FALSE							7.53e-06	0	0.00038119	not_NFE			0	12	0.0001227		chr1_36292734_AG_A
chr1_36292734_AG_A	1	36292734	7	1014	11	2022	0.0054	12	16180	0.0007	77.4156	13.7301	Inf	1.21e-09	2.08346	0.00398077	22	87918	0.00025023	0.00025023	20	2	MANE	intron_variant	THRAP3	ENSG00000054118	rs760426994			2.242		FALSE							2.33e-05	0	0.00042468	not_NFE			0	12	0.0001224		chr1_36259426_G_T
chr1_36307224_G_A	1	36307224	2	784	14	1568	0.0089	17	16218	0.001	43.9436	14.3656	Inf	3.04e-12	0.8032	0.00283438	24	88056	0.00027255	0.00027255	24	0	MANE	downstream_gene_variant|missense_variant	THRAP3|SH3D21	ENSG00000054118|ENSG00000214193	rs777693866	tolerated(0.21)	benign(0.029)	15.38		FALSE							6.51e-05	2.01e-05	0.00083268	shared	24.697	3.53e-16	0	17	2.88e-06		chr1_35739360_C_T
chr1_36320925_A_AGG	1	36320925	7	1014	12	2028	0.0059	12	16218	0.0007	Inf	24.7756	Inf	1.42e-11	2.08346	0.00398077	79	88056	0.00089716	0.00089716	71	8	MANE	frameshift_variant|downstream_gene_variant	SH3D21|EVA1B	ENSG00000214193|ENSG00000142694	rs749106787				HC						FALSE		5.75e-06	0	0.00010539	not_NFE			0	12	0.0001227		chr1_36320926_C_G,chr1_36422247_T_C
chr1_36320926_C_G	1	36320926	7	1014	12	2028	0.0059	12	16218	0.0007	Inf	24.7756	Inf	1.42e-11	2.08346	0.00398077	79	88056	0.00089716	0.00089716	71	8	MANE	downstream_gene_variant|missense_variant	EVA1B|SH3D21	ENSG00000142694|ENSG00000214193	rs775869479	tolerated(0.28)	benign(0.053)	8.943		FALSE							5.75e-06	0	0.00010536	not_NFE			0	12	0.0001227		chr1_36320925_A_AGG,chr1_36422247_T_C
chr1_36466384_A_G	1	36466384	2	784	16	1568	0.0102	18	16218	0.0011	75.5526	20.9398	Inf	6.89e-15	0.8032	0.00283438	33	88056	0.00037476	0.00037476	33	0	MANE	upstream_gene_variant|synonymous_variant	MRPS15|CSF3R	ENSG00000116898|ENSG00000119535	rs149680734			1.614		FALSE							0.00013141	6.19e-05	0.0006592	shared	8.94691	1.19e-11	1	18	1.96e-05	20.14
chr1_36466446_C_T	1	36466446	7	1014	32	2028	0.0158	59	16218	0.0036	8.4076	5.28662	Inf	1.61e-14	2.08346	0.00398077	161	88056	0.00182838	0.00182838	155	6	MANE	missense_variant|upstream_gene_variant	CSF3R|MRPS15	ENSG00000119535|ENSG00000116898	rs146617729&CM051032&COSV58963566	deleterious(0.04)	possibly_damaging(0.696)	23.2		TRUE							0.00733164	0.00836207	0.00200128	shared	0.217926	1	4	59	2.96e-15	16.54
chr1_36473665_C_T	1	36473665	11	684	21	1368	0.0154	44	16218	0.0027	10.0473	5.81645	Inf	7.33e-12	1.68565	0.00638604	128	88056	0.00145362	0.00145362	120	8	MANE	intron_variant	CSF3R	ENSG00000119535	rs201072357			0.544		FALSE							9.6e-05	4.41e-05	0.00081249	shared	29.1057	7.73e-42	0	44	4.46e-15
chr1_36475504_C_T	1	36475504	7	1014	15	2028	0.0074	16	16218	0.001	105.686	19.6276	Inf	3.86e-13	2.08346	0.00398077	24	88056	0.00027255	0.00027255	24	0	MANE	synonymous_variant	CSF3R	ENSG00000119535	rs768137002			2.481		FALSE							3.1e-05	8.47e-06	0.00038429	shared	54.9661	6.78e-19	0	16	6.09e-06
chr1_37482565_C_T	1	37482565	2	784	9	1568	0.0057	9	16218	0.0006	Inf	23.7603	Inf	7.23e-10	0.8032	0.00283438	15	88056	0.00017035	0.00017035	15	0	MANE	intron_variant	ZC3H12A	ENSG00000163874	rs767302258			0.005		FALSE							9.3e-06	3.39e-06	0.00010983	shared	77.098	7.54e-12	0	9	0.001166
chr1_37540562_G_A	1	37540562	4	641	20	1282	0.0156	45	16218	0.0028	9.44965	5.47606	Inf	3.66e-11	1.05301	0.00460451	88	88056	0.00099936	0.00099936	82	6	MANE	missense_variant	SNIP1	ENSG00000163877	rs147613529	tolerated(0.09)	benign(0.023)	17.77		FALSE							0.00106317	0.00089659	0.00220719	shared	1.4945	0.00699159	1	45	5.21e-14	50.43
chr1_37561547_G_A	1	37561547	4	641	27	1282	0.0211	77	16218	0.0047	6.40458	4.16097	Inf	1.23e-11	1.05301	0.00460451	273	88052	0.00310044	0.00310044	263	10	MANE	splice_polypyrimidine_tract_variant&intron_variant	DNALI1	ENSG00000163879	rs17559127			8.646		FALSE							0.0152633	0.0180464	0.00525413	shared	0.181217	1	37	77	1.29e-05	2.332
chr1_37566942_G_A	1	37566942	15	91	6	182	0.033	6	16216	0.0004	Inf	138.764	Inf	1.84e-12	4.49103	0.116544	14	88054	0.00015899	0.00015899	10	4	MANE	synonymous_variant|downstream_gene_variant	GNL2|DNALI1	ENSG00000134697|ENSG00000163879	rs754537333&COSV56169973			0.66		FALSE							3.53e-05	1.95e-05	0.0001318	shared	10.4591	1.66e-05	1	6	0.05758	6.709
chr1_37689615_C_T	1	37689615	2	784	21	1568	0.0134	25	16218	0.0015	49.6666	19.2179	Inf	3.76e-18	0.8032	0.00283438	42	88056	0.00047697	0.00047697	42	0	MANE	missense_variant|upstream_gene_variant	C1orf109|CDCA8	ENSG00000116922|ENSG00000134690	rs141954200	tolerated(0.72)	benign(0.001)	0.478		FALSE							0.00046933	0.00050131	0.00078391	shared	1.56864	0.0192716	2	25	7.73e-07	13.99
chr1_37692954_G_A	1	37692954	1	337	9	674	0.0134	16	16218	0.001	30.015	11.6394	Inf	3.09e-09	1.59698	0.0124826	40	88056	0.00045426	0.00045426	36	4	MANE	synonymous_variant|upstream_gene_variant	CDCA8|C1orf109	ENSG00000134690|ENSG00000116922	rs746722077			14.51		FALSE							3.22e-05	0	0.00057089	not_NFE			0	16	6.09e-06		chr1_37720392_G_A
chr1_37708326_G_A	1	37708326	13	276	8	552	0.0145	12	16218	0.0007	57.4132	18.4001	Inf	7.52e-10	1.76337	0.0160306	22	88054	0.00024985	0.00024985	22	0	MANE	missense_variant	CDCA8	ENSG00000134690	rs530473280	deleterious(0.03)	benign(0.018)	23.4		FALSE							7.31e-05	7.63e-06	0.00112026	shared	45.8158	6.06e-14	0	12	0.0001228		chr1_37794621_A_C
chr1_37720392_G_A	1	37720392	1	337	9	674	0.0134	15	16218	0.0009	34.9993	13.0639	Inf	1.4e-09	1.59698	0.0124826	37	88056	0.00042019	0.00042019	33	4	MANE	missense_variant	EPHA10	ENSG00000183317	rs753073494	deleterious(0)	probably_damaging(1)	31		TRUE							4.03e-05	8.48e-06	0.00050554	shared	51.6232	1.48e-17	0	15	1.29e-05		chr1_37692954_G_A
chr1_37731541_C_T	1	37731541	1	337	17	674	0.0252	56	16216	0.0035	10.2815	5.99851	Inf	5.81e-11	1.59698	0.0124826	335	88054	0.00380448	0.00380448	325	10	MANE	synonymous_variant	EPHA10	ENSG00000183317	rs374180883&COSV57621967			0.243		FALSE							0.0001549	1.27e-05	0.00229509	shared	310.455	7.41e-190	79	56	0.1954	0.7916
chr1_37754205_G_A	1	37754205	7	1014	14	2028	0.0069	19	16218	0.0012	19.7137	7.74913	Inf	1.38e-09	2.08346	0.00398077	50	88054	0.00056783	0.00056783	50	0	MANE	intron_variant	EPHA10	ENSG00000183317	rs781496125			16.17		FALSE							1.24e-05	9.9e-07	0.00043116	shared	675.179	1.81e-33	4	19	0.0006228	5.314
chr1_37762088_G_A	1	37762088	6	434	17	868	0.0196	25	16218	0.0015	38.2805	17.7047	Inf	1.5e-16	0.55752	0.00625111	80	88056	0.00090851	0.00090851	78	2	MANE	splice_polypyrimidine_tract_variant&splice_region_variant&intron_variant	EPHA10	ENSG00000183317	rs763059758			8.851		FALSE							6.8e-05	2.59e-06	0.00122721	shared	281.255	9.12e-36	0	25	7.07e-09
chr1_37794497_G_A	1	37794497	4	641	9	1282	0.007	9	16218	0.0006	Inf	29.6363	Inf	1.17e-10	1.05301	0.00460451	17	88054	0.00019306	0.00019306	17	0	MANE	synonymous_variant	MANEAL	ENSG00000185090	rs770316052			13.29		FALSE							6.22e-06	0	0.00011122	not_NFE			0	9	0.001167		chr1_37727087_G_C,chr1_37931719_G_A
chr1_37794621_A_C	1	37794621	13	276	7	552	0.0127	9	16196	0.0006	100.238	23.4206	Inf	1.75e-09	1.76337	0.0160306	19	87984	0.00021595	0.00021595	19	0	MANE	missense_variant	MANEAL	ENSG00000185090	rs532443272	tolerated(0.46)	benign(0.031)	23		FALSE							5.34e-05	0	0.00093505	not_NFE			0	9	0.001163		chr1_37708326_G_A
chr1_37808459_G_C	1	37808459	4	641	21	1282	0.0164	25	16200	0.0015	62.0687	23.9838	Inf	5.86e-20	1.05301	0.00460451	53	87940	0.00060268	0.00060268	49	4	MANE	upstream_gene_variant|intron_variant|downstream_gene_variant	YRDC|C1orf122|MTF1	ENSG00000196449|ENSG00000197982|ENSG00000188786				13.2		FALSE							2.03e-05	0	0.00069709	not_NFE			0	25	7.03e-09
chr1_37865831_T_C	1	37865831	7	1014	29	2028	0.0143	54	16218	0.0033	8.21781	5.05403	Inf	3.86e-13	2.08346	0.00398077	117	88036	0.001329	0.001329	111	6	MANE	missense_variant	INPP5B	ENSG00000204084	rs535289020	deleterious(0)	probably_damaging(0.919)	32		TRUE							0.00012145	1.7e-06	0.00204216	shared	942.647	3.36e-81	0	54	2.44e-18
chr1_37875665_G_A	1	37875665	7	1014	21	2028	0.0104	25	16218	0.0015	37.0901	14.3502	Inf	7.63e-16	2.08346	0.00398077	69	88052	0.00078363	0.00078363	67	2	MANE	missense_variant	INPP5B	ENSG00000204084	rs555111201	deleterious(0)	probably_damaging(0.955)	31		TRUE							4.58e-05	0	0.00074656	not_NFE			2	25	7.73e-07	13.99
chr1_37931719_G_A	1	37931719	4	641	9	1282	0.007	9	16214	0.0006	Inf	29.6286	Inf	1.18e-10	1.05301	0.00460451	16	88042	0.00018173	0.00018173	16	0	MANE	intron_variant	INPP5B	ENSG00000204084	rs765375785			8.133		FALSE							7.7e-06	1.73e-06	0.00010275	shared	150.567	7.34e-13	0	9	0.001166		chr1_37727087_G_C,chr1_37794497_G_A
chr1_38045646_C_A	1	38045646	11	684	32	1368	0.0234	86	16218	0.0053	6.56017	4.39844	Inf	1.37e-13	1.68565	0.00638604	200	88056	0.00227128	0.00227128	190	10	MANE	synonymous_variant	POU3F1	ENSG00000185668	rs539387395&COSV65949121			14.23		FALSE							0.00017602	0	0.00305528	not_NFE			5	86	1.75e-22	19.32
chr1_38859500_G_GCCTGCC	1	38859500	7	1014	22	2028	0.0108	29	16216	0.0018	22.2096	10.326	Inf	8.01e-15	2.08346	0.00398077	72	88032	0.00081788	0.00081788	72	0	MANE	inframe_insertion|downstream_gene_variant	RRAGC|MYCBP	ENSG00000116954|ENSG00000214114	rs772893914			17.34		FALSE							0.00032968	0.00034106	0.00115561	shared	2.81955	4.72e-07	4	29	1.57e-06	8.115
chr1_38874935_A_G	1	38874935	2	784	187	1568	0.1193	1278	16218	0.0788	1.6828	1.45857	Inf	2.27e-09	0.8032	0.00283438	6706	88056	0.0761561	0.0761561	6016	690	MANE	upstream_gene_variant|synonymous_variant	MYCBP|GJA9	ENSG00000214114|ENSG00000131233	rs16825625			4.301		FALSE							0.0902355	0.0989166	0.0732481	shared	0.722888	1	1247	1278	0.0003978	1.158
chr1_38875937_G_A	1	38875937	9	330	7	660	0.0106	7	16218	0.0004	Inf	44.4676	Inf	1.79e-10	1.41542	0.0141455	9	88056	0.00010221	0.00010221	9	0	MANE	synonymous_variant|upstream_gene_variant	GJA9|MYCBP	ENSG00000131233|ENSG00000214114	rs764198005			12.61		FALSE							3.41e-05	1.69e-06	0.00058189	shared	120.133	4.95e-10	0	7	0.005233
chr1_39102745_T_G	1	39102745	20	78	5	156	0.0321	6	16218	0.0004	529.365	75.4886	Inf	4.6e-10	2.23692	0.0801965	12	88056	0.00013628	0.00013628	12	0		intron_variant&NMD_transcript_variant|upstream_gene_variant|intron_variant|regulatory_region_variant|intron_variant&non_coding_transcript_variant|missense_variant|intron_variant|TF_binding_site_variant|upstream_gene_variant|regulatory_region_variant|missense_variant|intron_variant&non_coding_transcript_variant|intron_variant&non_coding_transcript_variant|intron_variant|upstream_gene_variant	MACF1|MACF1|MACF1|NA|MACF1|MACF1|MACF1|NA|MACF1|NA|MACF1|MACF1|MACF1|MACF1|MACF1	ENSG00000127603|ENSG00000127603|ENSG00000127603|NA|ENSG00000127603|ENSG00000127603|ENSG00000127603|NA|ENSG00000127603|NA|ENSG00000127603|ENSG00000127603|ENSG00000127603|ENSG00000127603|ENSG00000127603		deleterious_low_confidence(0)	possibly_damaging(0.887)										1.14e-05	5.2e-06	7.4e-05	shared	33.6243	7.31e-06	0	6	0.01108		chr1_39102746_T_C
chr1_39102746_T_C	1	39102746	20	78	5	156	0.0321	6	16218	0.0004	529.365	75.4886	Inf	4.6e-10	2.23692	0.0801965	12	88056	0.00013628	0.00013628	12	0		intron_variant|intron_variant|intron_variant&non_coding_transcript_variant|upstream_gene_variant|synonymous_variant|intron_variant&non_coding_transcript_variant|upstream_gene_variant|intron_variant&NMD_transcript_variant|upstream_gene_variant|intron_variant|synonymous_variant|regulatory_region_variant|regulatory_region_variant|TF_binding_site_variant|intron_variant&non_coding_transcript_variant	MACF1|MACF1|MACF1|MACF1|MACF1|MACF1|MACF1|MACF1|MACF1|MACF1|MACF1|NA|NA|NA|MACF1	ENSG00000127603|ENSG00000127603|ENSG00000127603|ENSG00000127603|ENSG00000127603|ENSG00000127603|ENSG00000127603|ENSG00000127603|ENSG00000127603|ENSG00000127603|ENSG00000127603|NA|NA|NA|ENSG00000127603													1.14e-05	5.2e-06	7.4e-05	shared	33.6229	7.31e-06	0	6	0.01108		chr1_39102745_T_G
chr1_39359129_A_G	1	39359129	11	684	56	1368	0.0409	271	16218	0.0167	2.90494	2.22383	Inf	2.3e-10	1.68565	0.00638604	1427	88056	0.0162056	0.0162056	1375	52	MANE	splice_polypyrimidine_tract_variant&intron_variant	MACF1	ENSG00000127603	rs201459762			10.17		FALSE							0.00313505	0.00266437	0.0161202	shared	6.08085	9.54e-219	278	271	0.3217	1.091	chr1_39571272_G_A
chr1_39479795_T_C	1	39479795	7	1014	34	2028	0.0168	41	16218	0.0025	34.5291	16.8127	Inf	1.44e-24	2.08346	0.00398077	86	88054	0.00097667	0.00097667	84	2	MANE	splice_region_variant&splice_polypyrimidine_tract_variant&intron_variant	MACF1	ENSG00000127603	rs370885997			16.37		FALSE							0.00010163	9.33e-06	0.00154819	shared	131.225	5.08e-55	1	41	9.66e-13	45.93
chr1_39841933_CCAAA_C	1	39841933	13	276	26	550	0.0473	52	16214	0.0032	29.808	18.0642	Inf	7.55e-25	1.76337	0.0160306	150	88050	0.00170358	0.00170358	144	6	MANE	intron_variant	TRIT1	ENSG00000043514	rs575978159			7.282		FALSE							0.00024286	3.43e-06	0.00432364	shared	610.552	7.01e-106	20	52	2.47e-05	2.912
chr1_39847346_C_G	1	39847346	11	684	131	1368	0.0958	941	16218	0.058	1.83544	1.55	Inf	4.59e-09	1.68565	0.00638604	4184	88052	0.0475174	0.0475174	3896	288	MANE	intron_variant	TRIT1	ENSG00000043514	rs75996803			9.381		FALSE							0.0334294	0.0370394	0.0525594	shared	1.31876	1.73e-25	717	941	1.68e-15	1.496
chr1_40070794_T_C	1	40070794	7	1014	34	2028	0.0168	42	16162	0.0026	30.0867	15.1949	Inf	7.47e-24	2.08346	0.00398077	71	87772	0.00080891	0.00080891	71	0	MANE	intron_variant|downstream_gene_variant	CAP1|PPT1	ENSG00000131236|ENSG00000131238	rs760104032			3.192		FALSE							7.85e-05	8.66e-07	0.00133807	shared	1393.7	7.91e-64	0	42	1.99e-14
chr1_40072153_G_A	1	40072153	7	1014	10	1972	0.0051	10	15676	0.0006	Inf	19.9641	Inf	9.73e-10	2.08346	0.00398077	24	85306	0.00028134	0.00028134	24	0	MANE	3_prime_UTR_variant|downstream_gene_variant	CAP1|PPT1	ENSG00000131236|ENSG00000131238	rs906633096			11.58		FALSE							2.52e-06	4.44e-06	0	shared	67.7943	1.2e-08	0	10	0.000545
chr1_40268412_T_C	1	40268412	2	784	9	1568	0.0057	9	16204	0.0006	Inf	23.7371	Inf	7.29e-10	0.8032	0.00283438	15	88008	0.00017044	0.00017044	15	0	MANE	splice_polypyrimidine_tract_variant&splice_region_variant&intron_variant	ZMPSTE24	ENSG00000084073	rs769628935			8.199		FALSE							2.43e-05	6.81e-06	0.00030783	shared	38.505	2.36e-10	0	9	0.001162
chr1_40416320_A_T	1	40416320	1	337	8	674	0.0119	8	16218	0.0005	Inf	51.2025	Inf	8.55e-12	1.59698	0.0124826	11	88056	0.00012492	0.00012492	11	0	MANE	missense_variant	SMAP2	ENSG00000084070	rs757304760	tolerated(0.36)	benign(0.066)	20.7		FALSE							6.82e-06	0	0.00012079	not_NFE			0	8	0.00247
chr1_40547333_T_C	1	40547333	4	641	8	1282	0.0062	8	16218	0.0005	Inf	25.7596	Inf	1.49e-09	1.05301	0.00460451	10	88056	0.00011356	0.00011356	10	0	MANE	missense_variant	ZNF684	ENSG00000117010	rs760334686	tolerated(0.62)	benign(0.01)	15.37		FALSE							1.36e-05	8.48e-07	0.00023061	shared	274.961	3.59e-12	0	8	0.00247
chr1_40770399_G_A	1	40770399	13	276	9	552	0.0163	16	16218	0.001	37.0102	14.3485	Inf	5.31e-10	1.76337	0.0160306	70	88056	0.00079495	0.00079495	70	0	MANE	intron_variant	NFYC	ENSG00000066136	rs545981282			11.12		FALSE							6.08e-05	8.75e-07	0.0010855	shared	988.978	8.74e-44	13	16	0.4583	1.376
chr1_40824154_C_T	1	40824154	1	337	11	674	0.0163	12	16218	0.0007	258.282	45.6127	Inf	6.82e-15	1.59698	0.0124826	22	88056	0.00024984	0.00024984	20	2	MANE	synonymous_variant	KCNQ4	ENSG00000117013	rs189541861			10.53		FALSE							0.00315703	0.00390503	0.00018709	shared	0.0891659	1	0	12	0.0001227
chr1_40824254_G_A	1	40824254	4	641	14	1282	0.0109	21	16218	0.0013	23.5215	10.1705	Inf	2.38e-11	1.05301	0.00460451	75	88056	0.00085173	0.00085173	75	0	MANE	missense_variant	KCNQ4	ENSG00000117013	rs572530099&COSV61276175	tolerated(0.5)	probably_damaging(0.931)	24.4		FALSE							4.23e-05	1.53e-05	0.0005324	shared	66.7393	2.58e-41	14	21	0.1746	1.677
chr1_40835010_C_T	1	40835010	11	684	132	1368	0.0965	948	16216	0.0585	1.83629	1.55165	Inf	3.97e-09	1.68565	0.00638604	4434	88042	0.0503623	0.0503623	4062	372	MANE	synonymous_variant	KCNQ4	ENSG00000117013	rs55925184			8.857		FALSE							0.0479007	0.0555278	0.053095	shared	0.879798	1	741	948	5.72e-14	1.457
chr1_41160882_C_A	1	41160882	1	337	7	674	0.0104	8	16216	0.0005	162.92	26.1157	Inf	1.6e-09	1.59698	0.0124826	12	88054	0.00013628	0.00013628	12	0	CANONICAL	synonymous_variant	SCMH1	ENSG00000010803													1.61e-05	1.22e-05	0.00013089	shared	21.4716	8.37e-09	1	8	0.01607	8.946
chr1_41510945_G_A	1	41510945	1	337	8	674	0.0119	9	16218	0.0006	186.473	30.9406	Inf	7.41e-11	1.59698	0.0124826	16	88054	0.00018171	0.00018171	16	0	MANE	missense_variant	HIVEP3	ENSG00000127124	rs200693003	deleterious_low_confidence(0.04)	benign(0.018)	23.4		FALSE							4.28e-05	3.31e-05	0.00017565	shared	7.93082	7.14e-06	0	9	0.001166
chr1_41581306_G_A	1	41581306	7	1014	15	2028	0.0074	16	16218	0.001	105.686	19.6276	Inf	3.86e-13	2.08346	0.00398077	24	88056	0.00027255	0.00027255	24	0	MANE	synonymous_variant	HIVEP3	ENSG00000127124	rs756556940			7.729		FALSE							3.16e-05	0	0.00056108	not_NFE			0	16	6.09e-06
chr1_42439937_G_C	1	42439937	7	1014	32	2028	0.0158	36	16218	0.0022	56.8719	22.9087	Inf	3.65e-25	2.08346	0.00398077	73	88056	0.00082902	0.00082902	73	0	MANE	missense_variant	ZMYND12	ENSG00000066185	rs751761298&COSV65342143	tolerated(1)	benign(0)	3.651		FALSE							6.88e-05	0	0.00118569	not_NFE			0	36	1.82e-12
chr1_42665943_G_A	1	42665943	2	784	19	1568	0.0121	39	16206	0.0024	8.96272	5.00844	Inf	4.98e-10	0.8032	0.00283438	113	87958	0.0012847	0.0012847	111	2	MANE	intron_variant	PPIH	ENSG00000171960	rs190331557			8.362		FALSE							0.00130702	0.00117538	0.00196035	shared	1.1661	0.16885	8	39	5.37e-07	5.453
chr1_42752615_G_C	1	42752615	7	1014	11	2028	0.0054	11	16218	0.0007	Inf	22.4483	Inf	1.14e-10	2.08346	0.00398077	12	88056	0.00013628	0.00013628	10	2	MANE	synonymous_variant	P3H1	ENSG00000117385	rs758855025			7.64		FALSE							2.23e-05	8.47e-07	0.00036227	shared	379.92	1.08e-16	0	11	0.0002599
chr1_42830428_CCTCT_C	1	42830428	7	1014	22	2028	0.0108	44	16218	0.0027	7.06124	4.10046	Inf	1.63e-09	2.08346	0.00398077	290	88052	0.00329351	0.00329351	284	6	MANE	splice_polypyrimidine_tract_variant&intron_variant	ERMAP	ENSG00000164010	rs570262554			7.648		FALSE							0.00015186	5.94e-06	0.00250423	shared	467.505	3.33e-139	52	44	0.838	0.9456
chr1_42840284_C_T	1	42840284	7	1014	12	2028	0.0059	12	16218	0.0007	Inf	24.7756	Inf	1.42e-11	2.08346	0.00398077	17	88056	0.00019306	0.00019306	17	0	MANE	missense_variant	ERMAP	ENSG00000164010	rs745714177&COSV100072148	deleterious(0.01)	benign(0.425)	24.2		FALSE							4.46e-05	2.54e-05	0.00028546	shared	13.7476	1.31e-09	0	12	0.0001227
chr1_42929964_C_T	1	42929964	7	1014	528	2028	0.2604	3207	16218	0.1977	1.51241	1.37919	Inf	1.23e-13	2.08346	0.00398077	15093	88056	0.171402	0.171402	12211	2882	MANE	synonymous_variant	SLC2A1	ENSG00000117394	rs2229682&COSV65286860			1.818		FALSE							0.193441	0.206477	0.1875	shared	0.800599	1	2714	3207	7.29e-32	1.4	chr1_42930743_G_A
chr1_42930743_G_A	1	42930743	7	1014	535	2028	0.2638	3380	16218	0.2084	1.42891	1.30387	Inf	8.84e-11	2.08346	0.00398077	16152	88054	0.183433	0.183433	12926	3226	MANE	synonymous_variant	SLC2A1	ENSG00000117394	rs11537641&CM044065&COSV65287469			4.273		FALSE							0.193606	0.20197	0.197795	shared	0.897658	1	2978	3380	9.84e-26	1.339	chr1_42929964_C_T
chr1_43170863_C_T	1	43170863	13	276	16	552	0.029	46	16218	0.0028	15.5493	8.7492	Inf	1.01e-12	1.76337	0.0160306	172	88052	0.00195339	0.00195339	172	0	MANE	upstream_gene_variant|missense_variant	CFAP57|EBNA1BP2	ENSG00000243710|ENSG00000117395	rs528412279	deleterious(0)	probably_damaging(0.957)	25.2		TRUE							0.00027596	7.7e-06	0.00480859	shared	261.498	3.57e-96	23	46	0.001518	2.239
chr1_43309380_T_C	1	43309380	9	330	11	660	0.0167	13	16218	0.0008	131.775	34.3512	Inf	3.39e-14	1.41542	0.0141455	18	88056	0.00020442	0.00020442	18	0	MANE	splice_region_variant&splice_polypyrimidine_tract_variant&intron_variant	TIE1	ENSG00000066056	rs751174331			10.45		FALSE							5.2e-05	0	0.00096018	not_NFE			0	13	5.79e-05
chr1_43338080_C_T	1	43338080	7	1014	15	2028	0.0074	16	16218	0.001	105.686	19.6276	Inf	3.86e-13	2.08346	0.00398077	93	88056	0.00105615	0.00105615	93	0	MANE	intron_variant	MPL	ENSG00000117400	rs778905657			13.94		FALSE							1.8e-05	0	0.00030738	not_NFE			0	16	6.09e-06
chr1_43346584_A_G	1	43346584	1	337	25	674	0.0371	114	16218	0.007	6.68741	4.41592	Inf	5.72e-12	1.59698	0.0124826	899	88056	0.0102094	0.0102094	877	22	MANE	missense_variant	MPL	ENSG00000117400	rs190983971&COSV65247185	tolerated(1)	benign(0)	10.17		FALSE							0.00120808	5.76e-05	0.00787185	shared	177.585	0	233	114	5.45e-08	0.5436	chr1_43360118_G_A,chr1_43416123_G_C,chr1_43421136_G_A,chr1_43426767_C_T,chr1_43429961_C_G,chr1_43430131_C_G,chr1_43437915_G_GA,chr1_43441501_C_T,chr1_43442432_C_T,chr1_43442487_T_C,chr1_43451412_C_T
chr1_43360118_G_A	1	43360118	1	337	25	674	0.0371	115	16218	0.0071	6.61276	4.36888	Inf	7.03e-12	1.59698	0.0124826	902	88056	0.0102435	0.0102435	880	22	MANE	intron_variant|downstream_gene_variant	CDC20|ELOVL1	ENSG00000117399|ENSG00000066322	rs2069384&COSV60523060			4.537		FALSE							0.00201846	8.39e-05	0.00795045	shared	122.205	0	234	115	6.01e-08	0.5461	chr1_43346584_A_G,chr1_43416123_G_C,chr1_43421136_G_A,chr1_43426767_C_T,chr1_43429961_C_G,chr1_43430131_C_G,chr1_43437915_G_GA,chr1_43441501_C_T,chr1_43442432_C_T,chr1_43442487_T_C,chr1_43451412_C_T
chr1_43365032_C_G	1	43365032	7	1014	28	2028	0.0138	29	16218	0.0018	199.305	39.0722	Inf	1.13e-24	2.08346	0.00398077	74	88056	0.00084037	0.00084037	72	2	MANE	downstream_gene_variant|intron_variant	CDC20|ELOVL1	ENSG00000117399|ENSG00000066322	rs776596984			14.19		FALSE							6.6e-05	0	0.00114363	not_NFE			0	29	3.5e-10
chr1_43388449_T_G	1	43388449	11	684	18	1368	0.0132	39	16210	0.0024	9.4074	5.23568	Inf	4.73e-10	1.68565	0.00638604	134	88026	0.00152228	0.00152228	130	4	MANE	intron_variant|upstream_gene_variant	MED8|SZT2	ENSG00000159479|ENSG00000198198	rs759794140			13.15		FALSE							4.78e-05	0	0.00081256	not_NFE			1	39	4.12e-12	43.69	chr1_43431066_C_T,chr1_43603599_G_A
chr1_43416123_G_C	1	43416123	1	337	25	674	0.0371	125	16216	0.0077	5.94664	3.94534	Inf	4.87e-11	1.59698	0.0124826	974	88054	0.0110614	0.0110614	950	24	MANE	intron_variant	SZT2	ENSG00000198198	rs72881993			10.86		FALSE							0.00267793	8.32e-05	0.00837004	shared	136.531	0	261	125	2.98e-09	0.5317	chr1_43346584_A_G,chr1_43360118_G_A,chr1_43421136_G_A,chr1_43426767_C_T,chr1_43429961_C_G,chr1_43430131_C_G,chr1_43437915_G_GA,chr1_43441501_C_T,chr1_43442432_C_T,chr1_43442487_T_C,chr1_43451412_C_T
chr1_43421136_G_A	1	43421136	1	337	25	674	0.0371	125	16218	0.0077	5.94741	3.94585	Inf	4.86e-11	1.59698	0.0124826	982	88056	0.011152	0.011152	958	24	MANE	intron_variant	SZT2	ENSG00000198198	rs147516334&COSV65174370			11.7		FALSE							0.00129691	6.1e-05	0.00829027	shared	186.569	0	261	125	2.97e-09	0.5317	chr1_43346584_A_G,chr1_43360118_G_A,chr1_43416123_G_C,chr1_43426767_C_T,chr1_43429961_C_G,chr1_43430131_C_G,chr1_43437915_G_GA,chr1_43441501_C_T,chr1_43442432_C_T,chr1_43442487_T_C,chr1_43451412_C_T
chr1_43425657_A_G	1	43425657	2	784	9	1568	0.0057	9	16218	0.0006	Inf	23.7603	Inf	7.23e-10	0.8032	0.00283438	14	88056	0.00015899	0.00015899	14	0	MANE	intron_variant	SZT2	ENSG00000198198	rs775048203			7.592		FALSE							1.74e-05	0	0.00028553	not_NFE			0	9	0.001166
chr1_43426361_C_T	1	43426361	13	276	16	552	0.029	46	16218	0.0028	15.5493	8.7492	Inf	1.01e-12	1.76337	0.0160306	111	88056	0.00126056	0.00126056	111	0	MANE	splice_region_variant&splice_polypyrimidine_tract_variant&intron_variant	SZT2	ENSG00000198198	rs575452503			17.93		FALSE							0.00029342	3.58e-05	0.00461161	shared	44.7532	2.41e-58	9	46	3.34e-08	5.726
chr1_43426767_C_T	1	43426767	1	337	25	674	0.0371	126	16218	0.0078	5.88822	3.90791	Inf	5.83e-11	1.59698	0.0124826	976	88054	0.0110841	0.0110841	952	24	MANE	synonymous_variant	SZT2	ENSG00000198198	rs147008168&COSV65174374			5.462		FALSE							0.00138501	0.00011357	0.00829155	shared	100.385	0	261	126	4.3e-09	0.5359	chr1_43346584_A_G,chr1_43360118_G_A,chr1_43416123_G_C,chr1_43421136_G_A,chr1_43429961_C_G,chr1_43430131_C_G,chr1_43437915_G_GA,chr1_43441501_C_T,chr1_43442432_C_T,chr1_43442487_T_C,chr1_43451412_C_T
chr1_43429961_C_G	1	43429961	1	337	25	674	0.0371	125	16218	0.0077	5.94741	3.94585	Inf	4.86e-11	1.59698	0.0124826	982	88056	0.011152	0.011152	958	24	MANE	intron_variant	SZT2	ENSG00000198198	rs150839749			0.669		FALSE							0.00128721	6.19e-05	0.00830258	shared	183.976	0	261	125	2.97e-09	0.5317	chr1_43346584_A_G,chr1_43360118_G_A,chr1_43416123_G_C,chr1_43421136_G_A,chr1_43426767_C_T,chr1_43430131_C_G,chr1_43437915_G_GA,chr1_43441501_C_T,chr1_43442432_C_T,chr1_43442487_T_C,chr1_43451412_C_T
chr1_43430131_C_G	1	43430131	1	337	25	674	0.0371	125	16218	0.0077	5.94741	3.94585	Inf	4.86e-11	1.59698	0.0124826	982	88056	0.011152	0.011152	958	24	MANE	intron_variant	SZT2	ENSG00000198198	rs144201054			0.775		FALSE							0.00248326	9.67e-05	0.00838093	shared	117.336	0	261	125	2.97e-09	0.5317	chr1_43346584_A_G,chr1_43360118_G_A,chr1_43416123_G_C,chr1_43421136_G_A,chr1_43426767_C_T,chr1_43429961_C_G,chr1_43437915_G_GA,chr1_43441501_C_T,chr1_43442432_C_T,chr1_43442487_T_C,chr1_43451412_C_T
chr1_43431066_C_T	1	43431066	11	684	26	1368	0.019	67	16218	0.0041	6.99611	4.45058	Inf	8.63e-12	1.68565	0.00638604	191	88056	0.00216907	0.00216907	185	6	MANE	missense_variant	SZT2	ENSG00000198198	rs201312287&COSV65170542	tolerated(0.16)	benign(0.121)	16.47		FALSE							0.00023298	0.00012035	0.00206534	shared	16.7285	1.18e-52	2	67	1.59e-19	37.59	chr1_43388449_T_G,chr1_43603599_G_A
chr1_43437915_G_GA	1	43437915	1	337	25	674	0.0371	125	16218	0.0077	5.94741	3.94585	Inf	4.86e-11	1.59698	0.0124826	977	88050	0.011096	0.011096	953	24	MANE	intron_variant	SZT2	ENSG00000198198	rs560368281			3.792		FALSE							0.00128814	5.85e-05	0.0083229	shared	194.686	0	261	125	2.97e-09	0.5316	chr1_43346584_A_G,chr1_43360118_G_A,chr1_43416123_G_C,chr1_43421136_G_A,chr1_43426767_C_T,chr1_43429961_C_G,chr1_43430131_C_G,chr1_43441501_C_T,chr1_43442432_C_T,chr1_43442487_T_C,chr1_43451412_C_T
chr1_43441501_C_T	1	43441501	1	337	25	674	0.0371	125	16218	0.0077	5.94741	3.94585	Inf	4.86e-11	1.59698	0.0124826	980	88056	0.0111293	0.0111293	956	24	MANE	splice_region_variant&splice_polypyrimidine_tract_variant&intron_variant	SZT2	ENSG00000198198	rs117106532&COSV65170310			0.418		FALSE							0.00128637	5.93e-05	0.00830949	shared	192.352	0	262	125	2.27e-09	0.5296	chr1_43346584_A_G,chr1_43360118_G_A,chr1_43416123_G_C,chr1_43421136_G_A,chr1_43426767_C_T,chr1_43429961_C_G,chr1_43430131_C_G,chr1_43437915_G_GA,chr1_43442432_C_T,chr1_43442487_T_C,chr1_43451412_C_T
chr1_43441801_C_T	1	43441801	7	1014	11	2028	0.0054	12	16218	0.0007	77.3599	13.7202	Inf	1.21e-09	2.08346	0.00398077	23	88056	0.0002612	0.0002612	23	0	MANE	synonymous_variant	SZT2	ENSG00000198198	rs778200495			8.626		FALSE							1.55e-05	0	0.00027448	not_NFE			0	12	0.0001227
chr1_43442432_C_T	1	43442432	1	337	25	674	0.0371	125	16218	0.0077	5.94741	3.94585	Inf	4.86e-11	1.59698	0.0124826	980	88056	0.0111293	0.0111293	956	24	MANE	splice_polypyrimidine_tract_variant&intron_variant	SZT2	ENSG00000198198	rs181831231			1.104		FALSE							0.0014472	6.7e-05	0.00830268	shared	170.6	0	262	125	2.27e-09	0.5296	chr1_43346584_A_G,chr1_43360118_G_A,chr1_43416123_G_C,chr1_43421136_G_A,chr1_43426767_C_T,chr1_43429961_C_G,chr1_43430131_C_G,chr1_43437915_G_GA,chr1_43441501_C_T,chr1_43442487_T_C,chr1_43451412_C_T
chr1_43442487_T_C	1	43442487	1	337	26	674	0.0386	134	16218	0.0083	5.73322	3.84107	Inf	4.08e-11	1.59698	0.0124826	1003	88056	0.0113905	0.0113905	977	26	MANE	synonymous_variant	SZT2	ENSG00000198198	rs187106999&COSV65174393			0.434		FALSE							0.00130042	6.27e-05	0.00848909	shared	187.322	0	264	134	4.16e-08	0.5637	chr1_43346584_A_G,chr1_43360118_G_A,chr1_43416123_G_C,chr1_43421136_G_A,chr1_43426767_C_T,chr1_43429961_C_G,chr1_43430131_C_G,chr1_43437915_G_GA,chr1_43441501_C_T,chr1_43442432_C_T,chr1_43451412_C_T
chr1_43443673_C_T	1	43443673	7	1014	27	2028	0.0133	46	16218	0.0028	10.0586	5.90338	Inf	1.34e-13	2.08346	0.00398077	154	88056	0.00174889	0.00174889	152	2	MANE	missense_variant	SZT2	ENSG00000198198	rs139027171&COSV100987678&COSV65171291	tolerated(0.33)	benign(0)	16.02		FALSE							0.00119192	0.00131183	0.00135043	shared	1.5103	0.00102476	22	46	0.0008982	2.341
chr1_43447729_G_A	1	43447729	1	337	22	674	0.0326	27	16218	0.0017	105.052	43.9355	Inf	1.94e-26	1.59698	0.0124826	47	88056	0.00053375	0.00053375	43	4	MANE	downstream_gene_variant|intron_variant	HYI|SZT2	ENSG00000178922|ENSG00000198198	rs770305237			0.056		FALSE							4.41e-05	5.94e-06	0.00048413	shared	132.301	7.15e-36	0	27	1.57e-09
chr1_43451412_C_T	1	43451412	1	337	25	674	0.0371	126	16218	0.0078	5.88822	3.90791	Inf	5.83e-11	1.59698	0.0124826	984	88056	0.0111747	0.0111747	960	24	MANE	3_prime_UTR_variant|missense_variant&splice_region_variant	SZT2|HYI	ENSG00000198198|ENSG00000178922	rs117454252	tolerated(0.6)	benign(0.001)	0.891		FALSE							0.0013401	0.00015169	0.00833224	shared	75.2228	0	262	126	3.3e-09	0.5339	chr1_43346584_A_G,chr1_43360118_G_A,chr1_43416123_G_C,chr1_43421136_G_A,chr1_43426767_C_T,chr1_43429961_C_G,chr1_43430131_C_G,chr1_43437915_G_GA,chr1_43441501_C_T,chr1_43442432_C_T,chr1_43442487_T_C
chr1_43538165_T_G	1	43538165	1	337	24	674	0.0356	94	16214	0.0058	8.15834	5.2876	Inf	4.45e-13	1.59698	0.0124826	463	88050	0.00525838	0.00525838	449	14	MANE	intron_variant	PTPRF	ENSG00000142949	rs550063766			14.96		FALSE							9.28e-05	0	0.00419847	not_NFE			103	94	0.8865	1.02
chr1_43545122_C_T	1	43545122	1	337	11	674	0.0163	15	16218	0.0009	64.4815	22.3642	Inf	6.92e-13	1.59698	0.0124826	40	88054	0.00045427	0.00045427	38	2	MANE	missense_variant	PTPRF	ENSG00000142949	rs563605163	tolerated_low_confidence(0.66)	probably_damaging(0.981)	23.4		FALSE							6.35e-05	5.14e-06	0.00102231	shared	118.993	9.26e-28	6	15	0.02928	2.795
chr1_43589011_C_T	1	43589011	7	1014	13	2028	0.0064	15	16218	0.0009	45.6907	12.3112	Inf	1.45e-10	2.08346	0.00398077	20	88056	0.00022713	0.00022713	20	0	MANE	intron_variant	PTPRF	ENSG00000142949	rs768902683			8.617		FALSE							1.69e-05	2.64e-06	0.00029082	shared	166.06	7.6e-21	0	15	1.29e-05
chr1_43592561_C_T	1	43592561	2	784	30	1566	0.0192	33	16204	0.002	95.2703	33.983	Inf	1.14e-27	0.8032	0.00283438	63	88016	0.00071578	0.00071578	59	4	MANE	synonymous_variant	PTPRF	ENSG00000142949	rs187519238			6.971		FALSE							0.00028415	0.00023684	0.00140527	shared	4.67796	1.28e-13	5	33	5.95e-07	7.393	chr1_44010710_T_TGTGCTCACTGGGTACCTCCCCC
chr1_43603599_G_A	1	43603599	11	684	26	1368	0.019	72	16218	0.0044	6.23331	4.00176	Inf	5.82e-11	1.68565	0.00638604	205	88056	0.00232806	0.00232806	199	6	MANE	splice_polypyrimidine_tract_variant&intron_variant	PTPRF	ENSG00000142949	rs189442544			1.025		FALSE							0.00287058	0.00351425	0.0023718	shared	0.628872	0.999993	4	72	3.87e-19	20.2	chr1_43388449_T_G,chr1_43431066_C_T
chr1_43772110_C_T	1	43772110	7	1014	205	2018	0.1016	1109	16162	0.0686	1.65599	1.44239	Inf	1.83e-09	2.08346	0.00398077	6156	87686	0.0702051	0.070205	5590	566	MANE	intron_variant	ST3GAL3	ENSG00000126091	rs76016677			1.414		FALSE							0.0543341	0.0473997	0.0657422	shared	1.46161	3.74e-54	1211	1109	0.5755	1.025
chr1_43935670_T_C	1	43935670	13	276	15	552	0.0272	35	16218	0.0022	21.8363	11.593	Inf	1.37e-13	1.76337	0.0160306	143	88056	0.00162397	0.00162397	137	6	MANE	downstream_gene_variant|missense_variant	ST3GAL3|ARTN	ENSG00000126091|ENSG00000117407	rs201734412	tolerated_low_confidence(0.05)	benign(0.001)	12.98		FALSE							0.00018158	8.48e-07	0.00315489	shared	2219.68	1.37e-99	30	35	0.3203	1.305
chr1_43936116_C_T	1	43936116	7	1014	15	2028	0.0074	15	16218	0.0009	Inf	31.8326	Inf	2.73e-14	2.08346	0.00398077	22	88056	0.00024984	0.00024984	20	2	MANE	downstream_gene_variant|synonymous_variant	ST3GAL3|ARTN	ENSG00000126091|ENSG00000117407	rs776200370			11.59		FALSE							4.41e-05	1.86e-05	0.00053932	shared	23.4313	3.07e-14	0	15	1.29e-05
chr1_43981334_T_TAGC	1	43981334	11	684	14	1368	0.0102	21	16218	0.0013	21.9206	9.47195	Inf	5.72e-11	1.68565	0.00638604	84	88054	0.00095396	0.00095396	78	6	MANE	downstream_gene_variant|inframe_insertion	ATP6V0B|B4GALT2	ENSG00000117410|ENSG00000117411	rs551490191			13.05		FALSE							0.00024791	0.00019495	0.00016471	shared	3.13778	1.2e-05	0	21	1.43e-07
chr1_43991722_C_G	1	43991722	7	1014	15	2028	0.0074	15	16218	0.0009	Inf	31.8326	Inf	2.73e-14	2.08346	0.00398077	32	88054	0.00036341	0.00036341	30	2	MANE	downstream_gene_variant|downstream_gene_variant|5_prime_UTR_variant	SLC6A9|B4GALT2|CCDC24	ENSG00000196517|ENSG00000117411|ENSG00000159214	rs760392434			8.338		FALSE							1.6e-05	0	0.00021765	not_NFE			0	15	1.29e-05
chr1_44010710_T_TGTGCTCACTGGGTACCTCCCCC	1	44010710	2	784	29	1568	0.0185	34	16216	0.0021	55.1482	23.8481	Inf	5.12e-25	0.8032	0.00283438	48	88046	0.00054517	0.00054517	44	4	MANE	intron_variant	SLC6A9	ENSG00000196517	rs775860231			16.07		FALSE							0.00041161	0.00036039	0.00143924	shared	2.74888	5.38e-07	0	34	8.18e-12		chr1_43592561_C_T
chr1_44248066_G_A	1	44248066	11	684	15	1368	0.011	25	16208	0.0015	16.4344	7.81805	Inf	1.06e-10	1.68565	0.00638604	79	88022	0.0008975	0.0008975	77	2	MANE	intron_variant	ERI3	ENSG00000117419	rs185906100			18.63		FALSE							7.91e-05	7.8e-06	0.00103039	shared	93.3839	1.35e-31	0	25	7.05e-09
chr1_44339162_C_T	1	44339162	2	784	25	1568	0.0159	33	16218	0.002	29.6388	14.4911	Inf	2.33e-19	0.8032	0.00283438	66	88056	0.00074952	0.00074952	62	4	MANE	synonymous_variant	ERI3	ENSG00000117419	rs189083612&COSV64831331			12.13		FALSE							0.00020137	0.00016017	0.00120792	shared	6.73228	1.05e-17	4	33	1.3e-07	9.237
chr1_44644682_A_G	1	44644682	7	1014	11	2028	0.0054	11	16214	0.0007	Inf	22.442	Inf	1.14e-10	2.08346	0.00398077	16	88048	0.00018172	0.00018172	16	0	MANE	splice_polypyrimidine_tract_variant&intron_variant	RNF220	ENSG00000187147	rs760604843			6.87		FALSE							9.93e-06	8.49e-07	0.00016479	shared	379.455	1.09e-16	0	11	0.0002597
chr1_44645239_G_A	1	44645239	2	784	13	1568	0.0083	14	16218	0.0009	122.413	22.2906	Inf	7.86e-13	0.8032	0.00283438	111	88054	0.00126059	0.00126059	109	2	MANE	synonymous_variant	RNF220	ENSG00000187147	rs372982133			1.626		FALSE							5.33e-05	1.1e-05	0.0006368	shared	100.677	4.66e-48	24	14	0.255	0.6516
chr1_44660324_C_T	1	44660324	7	1014	29	2026	0.0143	72	16204	0.0044	4.77303	3.10286	Inf	2.68e-09	2.08346	0.00398077	398	88016	0.00452191	0.0045219	388	10	MANE	intron_variant	TMEM53	ENSG00000126106	rs564168267			1.529		FALSE							0.0002282	1.71e-05	0.00366109	shared	219.584	1.57e-174	56	72	0.04156	1.44
chr1_44766942_C_G	1	44766942	11	684	12	1368	0.0088	19	16218	0.0012	18.7501	7.84756	Inf	3.57e-09	1.68565	0.00638604	43	88056	0.00048833	0.00048833	41	2	MANE	synonymous_variant	KIF2C	ENSG00000142945	rs201198303			4.504		FALSE							6.81e-05	8.47e-07	0.00115273	shared	719.736	6.45e-32	2	19	7.02e-05	10.63	chr1_45331810_G_A
chr1_44806529_G_A	1	44806529	11	684	52	1368	0.038	223	16210	0.0138	3.38967	2.55625	Inf	9.48e-12	1.68565	0.00638604	986	88034	0.0112002	0.0112002	938	48	MANE	missense_variant|downstream_gene_variant	DYNLT4|PLK3	ENSG00000188396|ENSG00000173846	rs138630887&COSV100221361	tolerated(1)	benign(0.106)	10.17		FALSE							0.0169966	0.0192126	0.00980516	shared	0.554633	1	146	223	3.25e-07	1.717
chr1_45005902_C_T	1	45005902	7	1014	15	2028	0.0074	19	16218	0.0012	26.4009	9.753	Inf	6.45e-11	2.08346	0.00398077	29	88056	0.00032934	0.00032934	29	0	MANE	intron_variant	HECTD3	ENSG00000126107	rs747241825			3.946		FALSE							3.12e-05	0	0.00056147	not_NFE			0	19	6.4e-07
chr1_45010727_G_A	1	45010727	7	1014	176	2028	0.0868	913	16218	0.0563	1.73462	1.4945	Inf	1.29e-09	2.08346	0.00398077	4465	88052	0.0507087	0.0507087	4157	308	MANE	intron_variant|upstream_gene_variant	HECTD3|UROD	ENSG00000126107|ENSG00000126088	rs55841688			8.899		FALSE							0.0504751	0.0560722	0.0528821	shared	0.888611	0.999999	809	913	8.12e-07	1.277
chr1_45051115_T_C	1	45051115	2	784	12	1568	0.0077	15	16218	0.0009	37.5953	11.9699	Inf	2.21e-10	0.8032	0.00283438	29	88056	0.00032934	0.00032934	29	0	MANE	missense_variant	ZSWIM5	ENSG00000162415	rs375814233	tolerated(0.31)	benign(0.09)	19.2		FALSE							8.24e-05	4.58e-05	0.00075761	shared	10.8211	1.14e-11	2	15	0.000856	8.389
chr1_45331810_G_A	1	45331810	11	684	11	1368	0.008	15	16218	0.0009	30.0622	10.4557	Inf	1.47e-09	1.68565	0.00638604	37	88052	0.00042021	0.00042021	33	4	MANE	downstream_gene_variant|missense_variant	HPDL|MUTYH	ENSG00000186603|ENSG00000132781	rs587778538&COSV58344387	tolerated(0.07)	benign(0.112)	18.09		FALSE							3.48e-05	9.34e-06	0.00045182	shared	46.7882	3.48e-17	0	15	1.29e-05		chr1_44766942_C_G
chr1_45584219_TG_T	1	45584219	1	337	7	674	0.0104	8	16218	0.0005	162.941	26.119	Inf	1.6e-09	1.59698	0.0124826	19	88050	0.00021579	0.00021579	19	0	MANE	intron_variant	NASP	ENSG00000132780	rs756436114												1.46e-05	0	0.00026694	not_NFE			0	8	0.00247		chr1_46002923_AG_A,chr1_46352896_G_A
chr1_46019662_A_G	1	46019662	2	784	35	1568	0.0223	40	16214	0.0025	66.6907	29.3559	Inf	8.9e-31	0.8032	0.00283438	67	88050	0.00076093	0.00076093	65	2	MANE	missense_variant	MAST2	ENSG00000086015	rs763749553	tolerated_low_confidence(0.56)	benign(0.019)	9.026		FALSE							9.48e-05	6.78e-06	0.00147127	shared	176.766	1.14e-55	1	40	1.99e-12	44.83
chr1_46031324_T_G	1	46031324	7	1014	15	2028	0.0074	17	16218	0.001	52.884	14.5383	Inf	2.9e-12	2.08346	0.00398077	33	88056	0.00037476	0.00037476	33	0	MANE	intron_variant	MAST2	ENSG00000086015	rs373953711			0.807		FALSE							0.00012586	0.0001185	0.00058079	shared	4.17866	2.69e-06	0	17	2.88e-06
chr1_46185152_T_C	1	46185152	1	337	12	674	0.0178	30	16218	0.0018	15.6267	7.7625	Inf	1.05e-09	1.59698	0.0124826	61	88056	0.00069274	0.00069274	57	4	MANE	intron_variant|downstream_gene_variant	TSPAN1|POMGNT1	ENSG00000117472|ENSG00000085998	rs543042784			7.21		FALSE							6.13e-05	4.24e-06	0.00101006	shared	240.853	3.57e-49	5	30	3.56e-06	6.716
chr1_46219761_C_T	1	46219761	7	1014	29	2028	0.0143	34	16218	0.0021	41.138	17.8068	Inf	8.07e-22	2.08346	0.00398077	101	88056	0.001147	0.001147	101	0	MANE	synonymous_variant	LURAP1	ENSG00000171357	rs145143376			5.49		FALSE							0.00079402	0.00087572	0.00108932	shared	1.19718	0.165305	2	34	1.62e-09	19.04
chr1_46286051_G_C	1	46286051	7	1014	13	2028	0.0064	14	16218	0.0009	91.5075	16.6597	Inf	2.19e-11	2.08346	0.00398077	64	88056	0.00072681	0.00072681	60	4	MANE	missense_variant	LRRC41	ENSG00000132128	rs751243121	tolerated(0.18)	benign(0)	16.72		FALSE							2.56e-05	0	0.0004537	not_NFE			0	14	2.73e-05
chr1_46303146_C_T	1	46303146	1	337	10	674	0.0148	15	16206	0.0009	46.7225	17.0468	Inf	3.61e-11	1.59698	0.0124826	27	87996	0.00030683	0.00030683	25	2	MANE	upstream_gene_variant|synonymous_variant	UQCRH|LRRC41	ENSG00000173660|ENSG00000132128	rs536783911			15.09		FALSE							3.78e-05	1.76e-06	0.00068149	shared	297.276	4.82e-26	3	15	0.003243	5.595	chr1_46412220_T_C
chr1_46352896_G_A	1	46352896	1	337	7	674	0.0104	8	16218	0.0005	162.941	26.119	Inf	1.6e-09	1.59698	0.0124826	22	88054	0.00024985	0.00024985	22	0	MANE	synonymous_variant	NSUN4	ENSG00000117481	rs148532594			0.875		FALSE							0.00075651	0.00090936	0.00030748	shared	0.287979	0.999999	1	8	0.01608	8.945	chr1_45584219_TG_T,chr1_46002923_AG_A
chr1_46406041_G_A	1	46406041	6	434	32	868	0.0369	181	16218	0.0112	3.90481	2.74081	Inf	2.04e-09	0.55752	0.00625111	1231	88056	0.0139797	0.0139797	1203	28	MANE	synonymous_variant	FAAH	ENSG00000117480	rs72480613			11.18		FALSE							0.00260993	9.91e-05	0.0132293	shared	145.54	0	308	181	4.8e-06	0.6529	chr1_46197832_C_T,chr1_46260058_G_A,chr1_46270708_T_TCGAGACGCTGCTGCTAGTGAGGCAGACAGGCAGCTAGGAGAGGAGCGGCTGCGGGAGCTCACCAGCATTGTGAATAGGTAATGACCTTAAGC,chr1_46272726_G_A,chr1_46279299_CAG_C,chr1_46285312_G_A,chr1_46342522_T_A,chr1_46343055_G_A,chr1_46402196_GTGGGAAAGGTAAGGCCAGCCAAGGCCAGCCCCTCCC_G,chr1_46405367_C_T,chr1_46406393_A_G,chr1_46408414_T_C,chr1_46408574_C_T,chr1_46410776_C_G,chr1_46410816_G_C…
chr1_46406393_A_G	1	46406393	6	434	32	868	0.0369	181	16218	0.0112	3.90481	2.74081	Inf	2.04e-09	0.55752	0.00625111	1231	88048	0.013981	0.013981	1203	28	MANE	intron_variant	FAAH	ENSG00000117480	rs78353126			3.641		FALSE							0.00260864	9.75e-05	0.0131807	shared	147.933	0	308	181	4.79e-06	0.6529	chr1_46197832_C_T,chr1_46260058_G_A,chr1_46270708_T_TCGAGACGCTGCTGCTAGTGAGGCAGACAGGCAGCTAGGAGAGGAGCGGCTGCGGGAGCTCACCAGCATTGTGAATAGGTAATGACCTTAAGC,chr1_46272726_G_A,chr1_46279299_CAG_C,chr1_46285312_G_A,chr1_46342522_T_A,chr1_46343055_G_A,chr1_46402196_GTGGGAAAGGTAAGGCCAGCCAAGGCCAGCCCCTCCC_G,chr1_46405367_C_T,chr1_46406041_G_A,chr1_46408414_T_C,chr1_46408574_C_T,chr1_46410776_C_G,chr1_46410816_G_C…
chr1_46408414_T_C	1	46408414	6	434	32	868	0.0369	181	16212	0.0112	3.90327	2.73972	Inf	2.05e-09	0.55752	0.00625111	1229	87996	0.0139665	0.0139665	1201	28	MANE	intron_variant	FAAH	ENSG00000117480	rs113637126			1.453		FALSE							0.00172516	9.41e-05	0.0130796	shared	153.088	0	308	181	4.79e-06	0.6528	chr1_46197832_C_T,chr1_46260058_G_A,chr1_46270708_T_TCGAGACGCTGCTGCTAGTGAGGCAGACAGGCAGCTAGGAGAGGAGCGGCTGCGGGAGCTCACCAGCATTGTGAATAGGTAATGACCTTAAGC,chr1_46272726_G_A,chr1_46279299_CAG_C,chr1_46285312_G_A,chr1_46342522_T_A,chr1_46343055_G_A,chr1_46402196_GTGGGAAAGGTAAGGCCAGCCAAGGCCAGCCCCTCCC_G,chr1_46405367_C_T,chr1_46406041_G_A,chr1_46406393_A_G,chr1_46408574_C_T,chr1_46410776_C_G,chr1_46410816_G_C…
chr1_46408574_C_T	1	46408574	6	434	32	868	0.0369	181	16218	0.0112	3.90481	2.74081	Inf	2.04e-09	0.55752	0.00625111	1234	88054	0.0140141	0.0140141	1206	28	MANE	missense_variant	FAAH	ENSG00000117480	rs77101686&COSV99680062	deleterious(0.02)	probably_damaging(0.919)	26.6		TRUE							0.00175137	0.00011695	0.0131085	shared	123.6	0	309	181	3.94e-06	0.6508	chr1_46197832_C_T,chr1_46260058_G_A,chr1_46270708_T_TCGAGACGCTGCTGCTAGTGAGGCAGACAGGCAGCTAGGAGAGGAGCGGCTGCGGGAGCTCACCAGCATTGTGAATAGGTAATGACCTTAAGC,chr1_46272726_G_A,chr1_46279299_CAG_C,chr1_46285312_G_A,chr1_46342522_T_A,chr1_46343055_G_A,chr1_46402196_GTGGGAAAGGTAAGGCCAGCCAAGGCCAGCCCCTCCC_G,chr1_46405367_C_T,chr1_46406041_G_A,chr1_46406393_A_G,chr1_46408414_T_C,chr1_46410776_C_G,chr1_46410816_G_C…
chr1_46410776_C_G	1	46410776	6	434	32	868	0.0369	181	16218	0.0112	3.90481	2.74081	Inf	2.04e-09	0.55752	0.00625111	1231	88056	0.0139797	0.0139797	1203	28	MANE	intron_variant	FAAH	ENSG00000117480	rs79903429			5.614		FALSE							0.00172432	9.41e-05	0.013088	shared	153.01	0	308	181	4.8e-06	0.6529	chr1_46197832_C_T,chr1_46260058_G_A,chr1_46270708_T_TCGAGACGCTGCTGCTAGTGAGGCAGACAGGCAGCTAGGAGAGGAGCGGCTGCGGGAGCTCACCAGCATTGTGAATAGGTAATGACCTTAAGC,chr1_46272726_G_A,chr1_46279299_CAG_C,chr1_46285312_G_A,chr1_46342522_T_A,chr1_46343055_G_A,chr1_46402196_GTGGGAAAGGTAAGGCCAGCCAAGGCCAGCCCCTCCC_G,chr1_46405367_C_T,chr1_46406041_G_A,chr1_46406393_A_G,chr1_46408414_T_C,chr1_46408574_C_T,chr1_46410816_G_C…
chr1_46410816_G_C	1	46410816	6	434	32	868	0.0369	181	16218	0.0112	3.90481	2.74081	Inf	2.04e-09	0.55752	0.00625111	1231	88056	0.0139797	0.0139797	1203	28	MANE	splice_region_variant&synonymous_variant	FAAH	ENSG00000117480	rs74783386			4.388		FALSE							0.00172282	9.41e-05	0.0130767	shared	153.037	0	308	181	4.8e-06	0.6529	chr1_46197832_C_T,chr1_46260058_G_A,chr1_46270708_T_TCGAGACGCTGCTGCTAGTGAGGCAGACAGGCAGCTAGGAGAGGAGCGGCTGCGGGAGCTCACCAGCATTGTGAATAGGTAATGACCTTAAGC,chr1_46272726_G_A,chr1_46279299_CAG_C,chr1_46285312_G_A,chr1_46342522_T_A,chr1_46343055_G_A,chr1_46402196_GTGGGAAAGGTAAGGCCAGCCAAGGCCAGCCCCTCCC_G,chr1_46405367_C_T,chr1_46406041_G_A,chr1_46406393_A_G,chr1_46408414_T_C,chr1_46408574_C_T,chr1_46410776_C_G…
chr1_46410857_A_G	1	46410857	6	434	32	868	0.0369	181	16218	0.0112	3.90481	2.74081	Inf	2.04e-09	0.55752	0.00625111	1231	88048	0.013981	0.013981	1203	28	MANE	splice_donor_region_variant&intron_variant	FAAH	ENSG00000117480	rs78008000			13.82		FALSE							0.00172544	9.49e-05	0.0130669	shared	151.724	0	308	181	4.8e-06	0.6529	chr1_46197832_C_T,chr1_46260058_G_A,chr1_46270708_T_TCGAGACGCTGCTGCTAGTGAGGCAGACAGGCAGCTAGGAGAGGAGCGGCTGCGGGAGCTCACCAGCATTGTGAATAGGTAATGACCTTAAGC,chr1_46272726_G_A,chr1_46279299_CAG_C,chr1_46285312_G_A,chr1_46342522_T_A,chr1_46343055_G_A,chr1_46402196_GTGGGAAAGGTAAGGCCAGCCAAGGCCAGCCCCTCCC_G,chr1_46405367_C_T,chr1_46406041_G_A,chr1_46406393_A_G,chr1_46408414_T_C,chr1_46408574_C_T,chr1_46410776_C_G…
chr1_46410889_GCC_G	1	46410889	6	434	32	868	0.0369	179	16214	0.011	3.95734	2.77644	Inf	1.54e-09	0.55752	0.00625111	1214	88022	0.013792	0.013792	1186	28	MANE	intron_variant	FAAH	ENSG00000117480	rs201500614			0.876		FALSE							0.0017214	9.41e-05	0.013055	shared	150.921	0	303	179	7.82e-06	0.6563	chr1_46197832_C_T,chr1_46260058_G_A,chr1_46270708_T_TCGAGACGCTGCTGCTAGTGAGGCAGACAGGCAGCTAGGAGAGGAGCGGCTGCGGGAGCTCACCAGCATTGTGAATAGGTAATGACCTTAAGC,chr1_46272726_G_A,chr1_46279299_CAG_C,chr1_46285312_G_A,chr1_46342522_T_A,chr1_46343055_G_A,chr1_46402196_GTGGGAAAGGTAAGGCCAGCCAAGGCCAGCCCCTCCC_G,chr1_46405367_C_T,chr1_46406041_G_A,chr1_46406393_A_G,chr1_46408414_T_C,chr1_46408574_C_T,chr1_46410776_C_G…
chr1_46411612_T_G	1	46411612	6	434	32	868	0.0369	181	16218	0.0112	3.90481	2.74081	Inf	2.04e-09	0.55752	0.00625111	1231	88054	0.0139801	0.0139801	1203	28	MANE	splice_region_variant&synonymous_variant	FAAH	ENSG00000117480	rs77724956			16.05		FALSE							0.00172606	9.41e-05	0.01307	shared	153.029	0	308	181	4.8e-06	0.6529	chr1_46197832_C_T,chr1_46260058_G_A,chr1_46270708_T_TCGAGACGCTGCTGCTAGTGAGGCAGACAGGCAGCTAGGAGAGGAGCGGCTGCGGGAGCTCACCAGCATTGTGAATAGGTAATGACCTTAAGC,chr1_46272726_G_A,chr1_46279299_CAG_C,chr1_46285312_G_A,chr1_46342522_T_A,chr1_46343055_G_A,chr1_46402196_GTGGGAAAGGTAAGGCCAGCCAAGGCCAGCCCCTCCC_G,chr1_46405367_C_T,chr1_46406041_G_A,chr1_46406393_A_G,chr1_46408414_T_C,chr1_46408574_C_T,chr1_46410776_C_G…
chr1_46412220_T_C	1	46412220	1	337	10	674	0.0148	15	16218	0.0009	46.7586	17.0581	Inf	3.58e-11	1.59698	0.0124826	28	88052	0.00031799	0.00031799	26	2	MANE	synonymous_variant	FAAH	ENSG00000117480	rs779375022			9.184		FALSE							3.73e-05	0	0.00067635	not_NFE			3	15	0.003245	5.592	chr1_46303146_C_T
chr1_46413231_A_G	1	46413231	6	434	32	868	0.0369	181	16218	0.0112	3.90481	2.74081	Inf	2.04e-09	0.55752	0.00625111	1231	88052	0.0139804	0.0139804	1203	28	MANE	intron_variant	FAAH	ENSG00000117480	rs77196763			1.586		FALSE							0.00172428	9.41e-05	0.0130894	shared	153.04	0	308	181	4.79e-06	0.6529	chr1_46197832_C_T,chr1_46260058_G_A,chr1_46270708_T_TCGAGACGCTGCTGCTAGTGAGGCAGACAGGCAGCTAGGAGAGGAGCGGCTGCGGGAGCTCACCAGCATTGTGAATAGGTAATGACCTTAAGC,chr1_46272726_G_A,chr1_46279299_CAG_C,chr1_46285312_G_A,chr1_46342522_T_A,chr1_46343055_G_A,chr1_46402196_GTGGGAAAGGTAAGGCCAGCCAAGGCCAGCCCCTCCC_G,chr1_46405367_C_T,chr1_46406041_G_A,chr1_46406393_A_G,chr1_46408414_T_C,chr1_46408574_C_T,chr1_46410776_C_G…
chr1_46413412_T_C	1	46413412	6	434	32	868	0.0369	181	16218	0.0112	3.90481	2.74081	Inf	2.04e-09	0.55752	0.00625111	1231	88056	0.0139797	0.0139797	1203	28	MANE	intron_variant	FAAH	ENSG00000117480	rs76528376			1.975		FALSE							0.00172438	9.41e-05	0.0130853	shared	153.023	0	308	181	4.8e-06	0.6529	chr1_46197832_C_T,chr1_46260058_G_A,chr1_46270708_T_TCGAGACGCTGCTGCTAGTGAGGCAGACAGGCAGCTAGGAGAGGAGCGGCTGCGGGAGCTCACCAGCATTGTGAATAGGTAATGACCTTAAGC,chr1_46272726_G_A,chr1_46279299_CAG_C,chr1_46285312_G_A,chr1_46342522_T_A,chr1_46343055_G_A,chr1_46402196_GTGGGAAAGGTAAGGCCAGCCAAGGCCAGCCCCTCCC_G,chr1_46405367_C_T,chr1_46406041_G_A,chr1_46406393_A_G,chr1_46408414_T_C,chr1_46408574_C_T,chr1_46410776_C_G…
chr1_46413423_T_C	1	46413423	6	434	32	868	0.0369	181	16218	0.0112	3.90481	2.74081	Inf	2.04e-09	0.55752	0.00625111	1231	88056	0.0139797	0.0139797	1203	28	MANE	intron_variant	FAAH	ENSG00000117480	rs80277336			4.063		FALSE							0.0017237	9.41e-05	0.0130897	shared	153.026	0	308	181	4.8e-06	0.6529	chr1_46197832_C_T,chr1_46260058_G_A,chr1_46270708_T_TCGAGACGCTGCTGCTAGTGAGGCAGACAGGCAGCTAGGAGAGGAGCGGCTGCGGGAGCTCACCAGCATTGTGAATAGGTAATGACCTTAAGC,chr1_46272726_G_A,chr1_46279299_CAG_C,chr1_46285312_G_A,chr1_46342522_T_A,chr1_46343055_G_A,chr1_46402196_GTGGGAAAGGTAAGGCCAGCCAAGGCCAGCCCCTCCC_G,chr1_46405367_C_T,chr1_46406041_G_A,chr1_46406393_A_G,chr1_46408414_T_C,chr1_46408574_C_T,chr1_46410776_C_G…
chr1_46413467_G_A	1	46413467	6	434	32	868	0.0369	181	16218	0.0112	3.90481	2.74081	Inf	2.04e-09	0.55752	0.00625111	1231	88056	0.0139797	0.0139797	1203	28	MANE	synonymous_variant	FAAH	ENSG00000117480	rs78072734&COSV54543110			4.213		FALSE							0.00172485	9.41e-05	0.0130761	shared	153.03	0	308	181	4.8e-06	0.6529	chr1_46197832_C_T,chr1_46260058_G_A,chr1_46270708_T_TCGAGACGCTGCTGCTAGTGAGGCAGACAGGCAGCTAGGAGAGGAGCGGCTGCGGGAGCTCACCAGCATTGTGAATAGGTAATGACCTTAAGC,chr1_46272726_G_A,chr1_46279299_CAG_C,chr1_46285312_G_A,chr1_46342522_T_A,chr1_46343055_G_A,chr1_46402196_GTGGGAAAGGTAAGGCCAGCCAAGGCCAGCCCCTCCC_G,chr1_46405367_C_T,chr1_46406041_G_A,chr1_46406393_A_G,chr1_46408414_T_C,chr1_46408574_C_T,chr1_46410776_C_G…
chr1_46413589_A_G	1	46413589	6	434	32	868	0.0369	180	16214	0.0111	3.93038	2.75789	Inf	1.78e-09	0.55752	0.00625111	1229	88034	0.0139605	0.0139605	1201	28	MANE	3_prime_UTR_variant	FAAH	ENSG00000117480	rs78984535			0.038		FALSE							0.00172673	9.41e-05	0.0130761	shared	152.739	0	308	180	3.76e-06	0.6494	chr1_46197832_C_T,chr1_46260058_G_A,chr1_46270708_T_TCGAGACGCTGCTGCTAGTGAGGCAGACAGGCAGCTAGGAGAGGAGCGGCTGCGGGAGCTCACCAGCATTGTGAATAGGTAATGACCTTAAGC,chr1_46272726_G_A,chr1_46279299_CAG_C,chr1_46285312_G_A,chr1_46342522_T_A,chr1_46343055_G_A,chr1_46402196_GTGGGAAAGGTAAGGCCAGCCAAGGCCAGCCCCTCCC_G,chr1_46405367_C_T,chr1_46406041_G_A,chr1_46406393_A_G,chr1_46408414_T_C,chr1_46408574_C_T,chr1_46410776_C_G…
chr1_46511075_C_T	1	46511075	6	434	15	868	0.0173	43	16218	0.0027	9.61969	5.30881	Inf	2.78e-09	0.55752	0.00625111	137	88056	0.00155583	0.00155583	133	4	MANE	synonymous_variant	DMBX1	ENSG00000197587	rs564356773			2.945		FALSE							0.00010656	1.69e-06	0.00172376	shared	1139.31	1.08e-102	25	43	0.01019	1.925	chr1_46688404_A_G
chr1_46512178_A_G	1	46512178	7	1014	12	2028	0.0059	15	16218	0.0009	28.1263	8.95238	Inf	4.48e-09	2.08346	0.00398077	32	88056	0.00036341	0.00036341	28	4	MANE	missense_variant	DMBX1	ENSG00000197587	rs758576876	tolerated_low_confidence(0.07)	benign(0.011)	19.42		FALSE							4.03e-05	1.69e-06	0.00063675	shared	257.857	7.62e-22	0	15	1.29e-05
chr1_46550049_G_A	1	46550049	2	784	13	1568	0.0083	15	16218	0.0009	61.1371	16.4684	Inf	5.37e-12	0.8032	0.00283438	26	88054	0.00029527	0.00029527	26	0	MANE	intron_variant	KNCN	ENSG00000162456	rs765246065			7.923		FALSE							3.55e-05	8.72e-07	0.00059494	shared	598.646	4.05e-27	3	15	0.003244	5.592
chr1_46645188_G_A	1	46645188	7	1014	14	2028	0.0069	20	16218	0.0012	16.4259	6.8143	Inf	4.07e-09	2.08346	0.00398077	32	88056	0.00036341	0.00036341	30	2	CANONICAL	synonymous_variant	ATPAF1	ENSG00000123472													2.48e-05	9.32e-06	0.00029644	shared	62.4924	6.71e-24	0	20	3.02e-07
chr1_46665647_A_T	1	46665647	5	1231	358	2462	0.1454	1725	16216	0.1064	1.54178	1.38444	Inf	3.17e-11	0.154818	0.00075889	13432	88052	0.152546	0.152546	11010	2422	CANONICAL	downstream_gene_variant|intron_variant	NENFP1|ATPAF1	ENSG00000233647|ENSG00000123472													0.0454508	0.0039266	0.121308	shared	45.5823	0	3501	1725	8.78e-113	0.4973	chr1_46643156_T_C,chr1_46678411_T_C
chr1_46678411_T_C	1	46678411	5	1231	363	2462	0.1474	1748	16212	0.1078	1.54392	1.38725	Inf	2.13e-11	0.154818	0.00075889	13663	87994	0.155272	0.155272	11149	2514	MANE	3_prime_UTR_variant|downstream_gene_variant	EFCAB14|TEX38	ENSG00000159658|ENSG00000186118	rs9094&COSV61906367			15.29		FALSE							0.0317076	0.00329613	0.124656	shared	55.1652	0	3554	1748	1.24e-115	0.495	chr1_46643156_T_C,chr1_46665647_A_T
chr1_47048524_C_T	1	47048524	9	330	7	660	0.0106	8	16212	0.0005	166.517	26.6965	Inf	1.39e-09	1.41542	0.0141455	12	88028	0.00013632	0.00013632	12	0	MANE	intron_variant	CYP4X1	ENSG00000186377	rs764912232			0.604		FALSE							2.18e-05	1.7e-06	0.00036295	shared	136.713	1.82e-11	0	8	0.002468
chr1_47116627_T_C	1	47116627	11	684	132	1368	0.0965	942	16216	0.0581	1.85087	1.56366	Inf	2.65e-09	1.68565	0.00638604	4866	88036	0.0552728	0.0552728	4470	396	MANE	intron_variant	CYP4Z1	ENSG00000186160	rs138638881&COSV61964463			7.028		FALSE							0.0113746	0.00828071	0.0545622	shared	6.83538	0	912	942	0.00159	1.164	chr1_47137452_A_T,chr1_47148753_C_T
chr1_47137452_A_T	1	47137452	11	684	100	1364	0.0733	651	16194	0.0402	2.0501	1.68859	Inf	2.08e-09	1.68565	0.00638604	3158	87796	0.0359698	0.0359697	2980	178	MANE	5_prime_UTR_variant	CYP4A22	ENSG00000162365	rs200629176&COSV53738632			0.523		FALSE							0.00409919	0.00263998	0.0240909	shared	13.9839	0	572	651	2.31e-05	1.281	chr1_47116627_T_C,chr1_47148753_C_T
chr1_47137699_G_A	1	47137699	2	784	14	1568	0.0089	22	16218	0.0014	16.4824	7.36117	Inf	8.94e-10	0.8032	0.00283438	44	88056	0.00049968	0.00049968	44	0	MANE	intron_variant	CYP4A22	ENSG00000162365	rs189516956			0.971		FALSE							0.00125192	0.00129724	0.00084803	shared	0.560816	0.999369	3	22	2.83e-05	8.206
chr1_47146177_G_C	1	47146177	7	1014	46	2028	0.0227	105	16218	0.0065	5.55776	3.92685	Inf	1.41e-15	2.08346	0.00398077	290	88056	0.00329336	0.00329336	270	20	MANE	intron_variant	CYP4A22	ENSG00000162365	rs911908			0.686		FALSE							0.00786364	0.00939826	0.00380178	shared	0.388122	1	21	105	6.35e-17	5.618
chr1_47148753_C_T	1	47148753	11	684	102	1368	0.0746	661	16218	0.0408	2.05965	1.69959	Inf	1.2e-09	1.68565	0.00638604	3238	88056	0.0367721	0.0367721	3056	182	MANE	missense_variant	CYP4A22	ENSG00000162365	rs61736430&COSV53739300	deleterious(0.01)	probably_damaging(0.917)	19.44		FALSE							0.00778437	0.00580235	0.0388766	shared	6.47718	0	590	661	5.31e-05	1.263	chr1_47116627_T_C,chr1_47137452_A_T
chr1_47765945_G_A	1	47765945	2	784	26	1568	0.0166	32	16218	0.002	41.103	18.6546	Inf	1.75e-21	0.8032	0.00283438	63	88056	0.00071545	0.00071545	63	0	MANE	missense_variant	TRABD2B	ENSG00000269113	rs749648061	tolerated_low_confidence(0.08)	benign(0.009)	6.586		FALSE							0.00016936	1.3e-05	0.00160461	shared	78.3774	3.98e-33	3	32	4.47e-08	11.94
chr1_48229409_G_A	1	48229409	7	1014	512	2028	0.2525	3213	16218	0.1981	1.43654	1.30896	Inf	9.43e-11	2.08346	0.00398077	15687	88056	0.178148	0.178148	12693	2994	MANE	missense_variant	SLC5A9	ENSG00000117834	rs212989&COSV52583784	tolerated(0.3)	benign(0.026)	16.35		FALSE							0.159484	0.155924	0.188339	shared	1.17309	3.06e-28	2904	3213	5.9e-20	1.295	chr1_48235895_C_T,chr1_48242556_G_T
chr1_48235895_C_T	1	48235895	7	1014	507	2026	0.2502	3202	16214	0.1975	1.42336	1.29659	Inf	2.99e-10	2.08346	0.00398077	15673	88030	0.178042	0.178042	12687	2986	MANE	intron_variant	SLC5A9	ENSG00000117834	rs6694372			6.209		FALSE							0.145307	0.15504	0.187492	shared	1.17985	4.16e-30	2909	3202	4.53e-19	1.287	chr1_48229409_G_A,chr1_48242556_G_T
chr1_48242556_G_T	1	48242556	7	1014	508	2028	0.2505	3207	16216	0.1978	1.42262	1.29601	Inf	3.06e-10	2.08346	0.00398077	15680	88052	0.178077	0.178077	12690	2990	MANE	stop_gained	SLC5A9	ENSG00000117834	rs850763&COSV52583237			36	HC								0.149521	0.155222	0.187225	shared	1.17813	1.27e-29	2904	3207	1.25e-19	1.292	chr1_48229409_G_A,chr1_48235895_C_T
chr1_48247534_T_C	1	48247534	7	1014	178	2028	0.0878	778	16218	0.048	2.17916	1.87334	Inf	1.42e-16	2.08346	0.00398077	3227	88056	0.0366471	0.0366471	3031	196	MANE	synonymous_variant	SLC5A9	ENSG00000117834	rs7535096&COSV52584819			1.989		FALSE							0.0672106	0.0755088	0.0424745	shared	0.470135	1	492	778	1.93e-24	1.806
chr1_48451600_C_T	1	48451600	7	1014	11	2028	0.0054	11	16216	0.0007	Inf	22.4452	Inf	1.14e-10	2.08346	0.00398077	18	88050	0.00020443	0.00020443	18	0	MANE	missense_variant&splice_region_variant	SPATA6	ENSG00000132122	rs1436280025	deleterious(0.05)	probably_damaging(0.991)	28.8		TRUE							4.35e-06	0	7.78e-05	not_NFE			0	11	0.0002599
chr1_49045835_A_G	1	49045835	7	1014	60	2028	0.0296	81	16218	0.005	20.5627	13.2532	Inf	2.88e-37	2.08346	0.00398077	175	88054	0.00198742	0.00198742	161	14	MANE	intron_variant	AGBL4	ENSG00000186094	rs113261150			9.506		FALSE							0.00160383	0.00183021	0.00245619	shared	1.32124	0.00955967	2	81	3.53e-24	45.49
chr1_49697426_G_A	1	49697426	11	684	26	1368	0.019	73	16214	0.0045	6.09882	3.92169	Inf	8.37e-11	1.68565	0.00638604	239	88034	0.00271486	0.00271486	237	2	MANE	missense_variant	AGBL4	ENSG00000186094	rs545111241&COSV99057341	deleterious(0)	probably_damaging(0.996)	31		TRUE							0.00015387	1.61e-05	0.00259753	shared	169.211	1.42e-122	20	73	8.82e-10	4.093
chr1_51118793_C_T	1	51118793	7	1014	93	2024	0.0459	185	16192	0.0114	7.36828	5.70216	Inf	3.93e-36	2.08346	0.00398077	712	87890	0.00810104	0.00810104	678	34	MANE	stop_gained	C1orf185	ENSG00000204006	rs184105748			35	LC								0.0072406	0.00847557	0.00693878	shared	1.05346	0.193652	121	185	3.74e-06	1.717
chr1_51301647_G_A	1	51301647	13	276	6	552	0.0109	6	16218	0.0004	Inf	44.1757	Inf	1.51e-09	1.76337	0.0160306	6	88056	6.81e-05	6.81e-05	4	2	MANE	synonymous_variant	TTC39A	ENSG00000085831	rs534271233			12.75		FALSE							1.8e-05	0	0.00031846	not_NFE			0	6	0.01108		chr1_52268632_G_C
chr1_51472822_A_G	1	51472822	1	337	8	674	0.0119	11	16218	0.0007	62.2099	17.9481	Inf	1.26e-09	1.59698	0.0124826	27	88040	0.00030668	0.00030668	21	6	MANE	intron_variant	EPS15	ENSG00000085832	rs765121775			3.02		FALSE							1.83e-05	0	0.00030706	not_NFE			0	11	0.0002604
chr1_51789304_G_GGAT	1	51789304	7	1014	15	2028	0.0074	15	16218	0.0009	Inf	31.8326	Inf	2.73e-14	2.08346	0.00398077	34	88056	0.00038612	0.00038612	32	2	MANE	inframe_insertion|downstream_gene_variant	NRDC|OSBPL9	ENSG00000078618|ENSG00000117859	rs751899827			17.58		FALSE							1.36e-05	2.54e-06	0.00020859	shared	172.363	4.45e-21	0	15	1.29e-05
chr1_52023595_CAG_C	1	52023595	2	784	65	1564	0.0416	222	16196	0.0137	3.99778	3.07938	Inf	9.67e-17	0.8032	0.00283438	698	87904	0.00794048	0.00794048	672	26	MANE	intron_variant	TXNDC12	ENSG00000117862	rs34432780			3.455		FALSE							0.0397107	0.0456953	0.0113654	shared	0.180586	1	72	222	4.37e-23	3.479
chr1_52041489_C_T	1	52041489	13	276	56	552	0.1014	662	16208	0.0408	2.80366	2.16748	Inf	3.04e-10	1.76337	0.0160306	4314	88018	0.0490127	0.0490127	4032	282	MANE	intron_variant	TXNDC12	ENSG00000117862	rs115176881			8.545		FALSE							0.00732769	0.0033105	0.0519448	shared	15.8325	0	1053	662	1.83e-13	0.6902
chr1_52268632_G_C	1	52268632	13	276	6	552	0.0109	6	16218	0.0004	Inf	44.1757	Inf	1.51e-09	1.76337	0.0160306	6	88050	6.81e-05	6.81e-05	4	2	MANE	missense_variant&splice_region_variant	ZFYVE9	ENSG00000157077	rs538528030	tolerated(0.11)	benign(0.024)	26		FALSE							1.8e-05	0	0.00031911	not_NFE			0	6	0.01109		chr1_51301647_G_A,chr1_52436876_G_A,chr1_53079065_G_C
chr1_52359211_T_C	1	52359211	11	684	21	1368	0.0154	34	16218	0.0021	17.7838	9.4453	Inf	7.72e-15	1.68565	0.00638604	111	88056	0.00126056	0.00126056	103	8	MANE	intron_variant	CC2D1B	ENSG00000154222	rs766995488			3.706		FALSE							3.23e-05	8.49e-07	0.00052784	shared	1136.27	7.98e-52	0	34	8.19e-12
chr1_52364563_C_T	1	52364563	7	1014	14	2028	0.0069	20	16218	0.0012	16.4259	6.8143	Inf	4.07e-09	2.08346	0.00398077	40	88052	0.00045428	0.00045428	40	0	MANE	missense_variant	CC2D1B	ENSG00000154222	rs747523838	tolerated(0.2)	benign(0.007)	14.29		FALSE							6e-05	5.98e-06	0.00089759	shared	102.496	3.51e-27	1	20	4.97e-06	22.38
chr1_52375409_T_C	1	52375409	7	1014	13	2028	0.0064	14	16218	0.0009	91.5075	16.6597	Inf	2.19e-11	2.08346	0.00398077	18	88054	0.00020442	0.00020442	18	0	MANE	intron_variant	ORC1	ENSG00000085840	rs768474906			5.954		FALSE							7.44e-06	0	0.00013178	not_NFE			0	14	2.73e-05
chr1_52385291_G_C	1	52385291	11	684	71	1368	0.0519	320	16214	0.0197	3.20873	2.52629	Inf	2.16e-14	1.68565	0.00638604	1130	88050	0.0128336	0.0128336	1056	74	MANE	intron_variant	ORC1	ENSG00000085840	rs3087478			3.48		FALSE							0.00122515	7.09e-05	0.0180655	shared	185.377	0	125	320	3.28e-26	2.899
chr1_52389338_C_A	1	52389338	2	784	35	1568	0.0223	43	16214	0.0027	41.7251	21.1277	Inf	1.47e-28	0.8032	0.00283438	84	88026	0.00095426	0.00095426	82	2	MANE	splice_polypyrimidine_tract_variant&intron_variant	ORC1	ENSG00000085840	rs772128123			0.103		FALSE							0.00011603	2.73e-05	0.00160683	shared	47.9812	5.39e-49	2	43	3.04e-12	24.09
chr1_52436876_G_A	1	52436876	13	276	6	552	0.0109	6	16218	0.0004	Inf	44.1757	Inf	1.51e-09	1.76337	0.0160306	9	88056	0.00010221	0.00010221	7	2	MANE	synonymous_variant	TUT4	ENSG00000134744	rs574685601			0.879		FALSE							2.91e-05	9.32e-06	0.00036248	shared	21.8683	3.5e-07	1	6	0.05759	6.708	chr1_52268632_G_C
chr1_52465052_C_T	1	52465052	7	1014	11	2026	0.0054	11	16216	0.0007	Inf	22.4706	Inf	1.13e-10	2.08346	0.00398077	18	88034	0.00020447	0.00020447	18	0	MANE	intron_variant	TUT4	ENSG00000134744	rs185062627			1.43		FALSE							0.00012099	0.00012249	0.00040202	shared	2.61587	0.00497441	0	11	0.0002601		chr1_51794457_G_A,chr1_53088002_C_T
chr1_52864102_C_T	1	52864102	3	890	16	1780	0.009	26	16218	0.0016	13.0825	6.30204	Inf	7.54e-10	0.39489	0.00183413	49	88056	0.00055646	0.00055646	45	4	MANE	missense_variant	ZYG11A	ENSG00000203995	rs759833599	deleterious(0.01)	benign(0.198)	24.4		FALSE							5.22e-05	0	0.00095159	not_NFE			3	26	2.22e-06	9.7	chr1_52357523_C_CA
chr1_53079065_G_C	1	53079065	13	276	6	552	0.0109	6	16218	0.0004	Inf	44.1757	Inf	1.51e-09	1.76337	0.0160306	7	88056	7.95e-05	7.95e-05	5	2	MANE	intron_variant	PODN	ENSG00000174348	rs755358311			8.218		FALSE							1.83e-05	9e-07	0.00035381	shared	194.238	4.97e-09	0	6	0.01108		chr1_52268632_G_C
chr1_53088002_C_T	1	53088002	7	1014	11	2022	0.0054	12	16196	0.0007	77.5031	13.7455	Inf	1.19e-09	2.08346	0.00398077	22	87936	0.00025018	0.00025018	22	0	MANE	downstream_gene_variant|3_prime_UTR_variant	PODN|SLC1A7	ENSG00000174348|ENSG00000162383	rs182613913			0.398		FALSE							0.0004624	0.00042802	0.00055345	shared	0.817551	0.79112	0	12	0.000123		chr1_52465052_C_T
chr1_53088879_C_T	1	53088879	9	330	9	660	0.0136	13	16216	0.0008	53.704	17.7625	Inf	1.79e-10	1.41542	0.0141455	21	88044	0.00023852	0.00023852	21	0	MANE	downstream_gene_variant|missense_variant&splice_region_variant	PODN|SLC1A7	ENSG00000174348|ENSG00000162383	rs759488744	tolerated(0.09)	benign(0.003)	20.1		FALSE							6.76e-05	1.61e-05	0.00091167	shared	25.3185	1.04e-13	1	13	0.0005854	14.54
chr1_53114984_G_A	1	53114984	7	1014	114	2028	0.0562	500	16218	0.0308	2.12988	1.76523	Inf	6.59e-11	2.08346	0.00398077	1878	88056	0.0213273	0.0213273	1788	90	MANE	splice_polypyrimidine_tract_variant&intron_variant	SLC1A7	ENSG00000162383	rs200459283&COSV101019462			1.148		FALSE							0.00356804	0.00209562	0.0265653	shared	10.4152	0	235	500	1.66e-30	2.422
chr1_53459459_C_T	1	53459459	7	1014	10	2020	0.005	10	16194	0.0006	Inf	20.1567	Inf	8.94e-10	2.08346	0.00398077	20	87922	0.00022747	0.00022747	18	2	MANE	synonymous_variant	DMRTB1	ENSG00000143006	rs750982471			6.555		FALSE							1.61e-05	8.47e-07	0.00026352	shared	380.413	1.07e-16	1	10	0.004338	11.19
chr1_53464677_TGCC_T	1	53464677	4	641	11	1280	0.0086	15	16196	0.0009	32.2877	11.2328	Inf	7.32e-10	1.05301	0.00460451	72	87928	0.00081885	0.00081885	72	0	MANE	inframe_deletion	DMRTB1	ENSG00000143006	rs147307088			7.03		FALSE							0.00010492	5.35e-05	0.00083562	shared	11.4525	1.77e-14	6	15	0.02931	2.794
chr1_53594414_G_C	1	53594414	11	684	12	1368	0.0088	15	16218	0.0009	43.8135	13.9193	Inf	4.44e-11	1.68565	0.00638604	69	88056	0.00078359	0.00078359	67	2	MANE	synonymous_variant	GLIS1	ENSG00000174332	rs779059013			3.527		FALSE							9.92e-06	2.54e-06	0.00014276	shared	172.311	4.47e-21	0	15	1.29e-05
chr1_53871370_A_G	1	53871370	2	784	37	1568	0.0236	84	16214	0.0052	7.50322	5.07698	Inf	1.95e-16	0.8032	0.00283438	181	88030	0.00205612	0.00205612	175	6	MANE	splice_donor_variant	YIPF1	ENSG00000058799	rs142756220			34	HC						FALSE		0.00219955	0.00185516	0.00344183	shared	1.49273	0.00018574	11	84	5.23e-17	8.574
chr1_53958155_C_T	1	53958155	2	784	34	1560	0.0218	39	16174	0.0024	64.9654	28.5053	Inf	7.5e-30	0.8032	0.00283438	81	87828	0.00092226	0.00092226	77	4	MANE	synonymous_variant	LRRC42	ENSG00000116212	rs200868851			12.56		FALSE							0.00027206	9.24e-05	0.00152657	shared	14.5541	1.46e-33	7	39	1.58e-07	6.239	chr1_54195402_G_T
chr1_54032199_T_C	1	54032199	7	1014	20	2028	0.0099	22	16214	0.0014	70.6241	20.1268	Inf	1.45e-16	2.08346	0.00398077	39	88010	0.00044313	0.00044313	39	0	MANE	missense_variant	TMEM59	ENSG00000116209	rs765082881	deleterious(0)	benign(0.307)	25		FALSE							3.53e-05	0	0.0006264	not_NFE			0	22	6.74e-08
chr1_54053052_G_A	1	54053052	2	784	74	1568	0.0472	372	16218	0.0229	2.38518	1.89464	Inf	1.21e-09	0.8032	0.00283438	1063	88056	0.0120719	0.0120719	1019	44	MANE	missense_variant|upstream_gene_variant	TMEM59|TCEANC2	ENSG00000116209|ENSG00000116205	rs41294776&COSV52369442	tolerated(0.28)	benign(0.013)	23.4		FALSE							0.011387	0.0104889	0.0200839	shared	1.34001	1.17e-09	109	372	4.78e-42	3.88
chr1_54132947_C_G	1	54132947	7	1014	14	2028	0.0069	15	16218	0.0009	98.593	18.1476	Inf	2.91e-12	2.08346	0.00398077	27	88056	0.00030662	0.00030662	25	2	CANONICAL	3_prime_UTR_variant&NMD_transcript_variant|downstream_gene_variant|upstream_gene_variant	NA|CDCP2|NA	ENSG00000256407|ENSG00000157211|ENSG00000280425													7.52e-06	0	0.00038462	not_NFE			0	15	1.29e-05
chr1_54195402_G_T	1	54195402	2	784	38	1568	0.0242	45	16218	0.0028	51.9168	25.5015	Inf	4.25e-32	0.8032	0.00283438	73	88054	0.00082904	0.00082904	67	6	MANE	upstream_gene_variant|intron_variant	MRPL37|CYB5RL	ENSG00000116221|ENSG00000215883	rs377611403			5.97		FALSE							0.00023899	0.00013242	0.00151129	shared	10.1261	6.78e-28	1	45	5.21e-14	50.43	chr1_53958155_C_T
chr1_54195561_C_T	1	54195561	7	1014	176	2028	0.0868	922	16218	0.0569	1.71255	1.47573	Inf	2.79e-09	2.08346	0.00398077	4348	88056	0.0493777	0.0493777	4002	346	MANE	upstream_gene_variant|missense_variant	MRPL37|CYB5RL	ENSG00000116221|ENSG00000215883	rs79743819&COSV99043484	deleterious(0.05)	benign(0.284)	19.25		FALSE							0.0209327	0.0201473	0.05269	shared	2.42632	3.13e-200	710	922	1.76e-14	1.479
chr1_54204985_CCTT_C	1	54204985	2	784	226	1566	0.1443	1513	16210	0.0933	1.75029	1.53445	Inf	4.17e-12	0.8032	0.00283438	5337	87998	0.0606491	0.0606491	4821	516	MANE	upstream_gene_variant|intron_variant	CYB5RL|MRPL37	ENSG00000215883|ENSG00000116221	rs36006392			1.426		FALSE							0.210496	0.238783	0.0802465	shared	0.217217	1	677	1513	4.47e-101	2.652
chr1_54597287_G_A	1	54597287	7	1014	42	2028	0.0207	132	16218	0.0081	3.31272	2.37665	Inf	4.54e-09	2.08346	0.00398077	1101	88056	0.0125034	0.0125034	1069	32	MANE	missense_variant	ACOT11	ENSG00000162390	rs2304305&COSV59351274	tolerated(0.25)	benign(0.009)	14.77		FALSE							0.00749394	0.00037118	0.00645643	shared	30.5218	0	253	132	2.53e-07	0.5797
chr1_54599392_C_T	1	54599392	7	1014	12	2010	0.006	13	16000	0.0008	83.9891	15.1126	Inf	1.73e-10	2.08346	0.00398077	17	86836	0.00019577	0.00019577	17	0	MANE	synonymous_variant	ACOT11	ENSG00000162390	rs752481803			3.264		FALSE							3.67e-05	1.19e-05	0.00045333	shared	32.2345	8.94e-14	0	13	5.83e-05
chr1_54609007_C_G	1	54609007	9	330	7	660	0.0106	8	16218	0.0005	166.581	26.703	Inf	1.38e-09	1.41542	0.0141455	9	88056	0.00010221	0.00010221	9	0	MANE	synonymous_variant|downstream_gene_variant	ACOT11|FAM151A	ENSG00000162390|ENSG00000162391	rs757794515			18.98		FALSE							1.68e-05	1.7e-06	0.00026397	shared	137.248	1.76e-11	0	8	0.00247
chr1_54609679_G_A	1	54609679	7	1014	31	2028	0.0153	36	16218	0.0022	43.9877	19.1633	Inf	1.67e-23	2.08346	0.00398077	141	88056	0.00160125	0.00160125	139	2	MANE	3_prime_UTR_variant|synonymous_variant	ACOT11|FAM151A	ENSG00000162390|ENSG00000162391	rs138880093&COSV56366261			0.027		FALSE							0.00079864	7.2e-05	0.00180042	shared	27.1287	1.94e-61	31	36	0.3274	1.299
chr1_54611605_C_T	1	54611605	1	337	12	672	0.0179	24	16208	0.0015	23.5049	10.9927	Inf	4.01e-11	1.59698	0.0124826	84	87970	0.00095487	0.00095487	84	0	MANE	downstream_gene_variant|splice_donor_variant	ACOT11|FAM151A	ENSG00000162390|ENSG00000162391	rs141735196&CS174151&COSV56363007			33	HC								0.00060669	0.00066199	0.00116455	shared	1.76199	0.00079595	16	24	0.1147	1.676
chr1_54616129_G_A	1	54616129	4	641	9	1282	0.007	10	16218	0.0006	105.633	17.9938	Inf	1.09e-09	1.05301	0.00460451	27	88056	0.00030662	0.00030662	27	0	MANE	synonymous_variant	FAM151A	ENSG00000162391	rs760514214			7.351		FALSE							5.08e-05	1.69e-05	0.00052703	shared	18.9041	4.63e-10	1	10	0.004341	11.18
chr1_54668912_A_G	1	54668912	7	1014	173	2026	0.0854	804	16202	0.0496	2.00403	1.72128	Inf	1.49e-13	2.08346	0.00398077	3683	87978	0.0418627	0.0418627	3411	272	MANE	missense_variant	MROH7	ENSG00000184313	rs2304314	deleterious(0.01)	possibly_damaging(0.831)	24.7		TRUE							0.0236168	0.0217792	0.0424702	shared	1.94858	3.65e-107	623	804	2.03e-12	1.466
chr1_54702086_C_T	1	54702086	7	1014	23	2028	0.0113	42	16218	0.0026	8.55362	4.90366	Inf	6.24e-11	2.08346	0.00398077	136	88054	0.00154451	0.00154451	134	2	MANE	splice_region_variant&splice_polypyrimidine_tract_variant&intron_variant	MROH7	ENSG00000184313	rs114275039			8.998		FALSE							0.0057777	0.00706008	0.0014348	shared	0.246135	1	18	42	0.0004154	2.612
chr1_54758456_T_C	1	54758456	11	684	20	1368	0.0146	21	16218	0.0013	220.163	42.1644	Inf	5.66e-21	1.68565	0.00638604	48	88052	0.00054513	0.00054513	48	0	MANE	missense_variant	PARS2	ENSG00000162396	rs1301028412	tolerated(0.06)	benign(0.003)	11.75		FALSE							5.58e-06	0	6.59e-05	not_NFE			0	21	1.43e-07
chr1_54986470_C_T	1	54986470	13	276	18	552	0.0326	30	16218	0.0018	43.9131	22.3388	Inf	1.69e-19	1.76337	0.0160306	75	88054	0.00085175	0.00085175	69	6	MANE	intron_variant	TMEM61	ENSG00000143001	rs542829571			0.286		FALSE							0.00017001	1.78e-05	0.00293939	shared	60.741	1.77e-42	7	30	4.01e-05	4.797
chr1_54999238_C_G	1	54999238	7	1014	22	2028	0.0108	23	16218	0.0014	155.54	30.0756	Inf	2.51e-19	2.08346	0.00398077	40	88054	0.00045427	0.00045427	40	0	MANE	missense_variant	BSND	ENSG00000162399	rs754403589	deleterious(0)	probably_damaging(0.996)	24.4		TRUE							3.53e-05	0	0.00062573	not_NFE			0	23	3.18e-08
chr1_55007271_G_A	1	55007271	1	337	11	674	0.0163	14	16218	0.0009	85.8239	26.7839	Inf	1.92e-13	1.59698	0.0124826	30	88056	0.00034069	0.00034069	28	2	MANE	missense_variant&splice_region_variant	BSND	ENSG00000162399	rs750027126&COSV64870837	tolerated(1)	benign(0.007)	0.032		FALSE							7.74e-05	2.65e-05	0.00053604	shared	15.4088	1.67e-11	0	14	2.73e-05
chr1_55008374_C_T	1	55008374	1	337	7	674	0.0104	8	16218	0.0005	162.941	26.119	Inf	1.6e-09	1.59698	0.0124826	15	88056	0.00017035	0.00017035	15	0	MANE	missense_variant	BSND	ENSG00000162399	rs368804400	tolerated(0.26)	benign(0.311)	12.88		FALSE							7.74e-05	7.03e-05	0.00032934	shared	3.31229	0.00433647	0	8	0.00247
chr1_55008652_A_C	1	55008652	7	1014	725	2028	0.3575	4853	16218	0.2992	1.35625	1.24766	Inf	8.96e-10	2.08346	0.00398077	24692	88054	0.280419	0.280419	17414	7278	MANE	3_prime_UTR_variant	BSND	ENSG00000162399	rs6682884&COSV64871593			3.809		FALSE							0.411222	0.433524	0.286196	shared	0.513846	1	4840	4853	3.96e-11	1.172
chr1_55059481_C_G	1	55059481	9	330	15	660	0.0227	18	16218	0.0011	120.61	39.7275	Inf	8.68e-19	1.41542	0.0141455	27	88056	0.00030662	0.00030662	27	0	MANE	splice_polypyrimidine_tract_variant&splice_region_variant&intron_variant	PCSK9	ENSG00000169174	rs763241481			8.819		FALSE							6.22e-05	0	0.00114492	not_NFE			0	18	1.36e-06
chr1_55101701_G_A	1	55101701	7	1014	16	2028	0.0079	16	16216	0.001	Inf	34.1821	Inf	3.4e-15	2.08346	0.00398077	27	88040	0.00030668	0.00030668	27	0	MANE	splice_region_variant&synonymous_variant	USP24	ENSG00000162402	rs776859310			11.11		FALSE							3.56e-05	8.51e-07	0.00063586	shared	544.41	2.92e-24	0	16	6.08e-06
chr1_55124675_A_G	1	55124675	2	784	46	1568	0.0293	175	16204	0.0108	3.39843	2.50299	Inf	1.88e-10	0.8032	0.00283438	870	88016	0.00988457	0.00988457	844	26	MANE	intron_variant	USP24	ENSG00000162402	rs41302792			0.452		FALSE							0.0311253	0.0357452	0.0107629	shared	0.282735	1	181	175	0.4879	1.082	chr1_55137908_T_TA
chr1_55137908_T_TA	1	55137908	2	784	46	1568	0.0293	173	16210	0.0107	3.45385	2.54228	Inf	1.22e-10	0.8032	0.00283438	864	88028	0.00981506	0.00981506	838	26	MANE	splice_polypyrimidine_tract_variant&splice_region_variant&intron_variant	USP24	ENSG00000162402	rs138332336			8.451		FALSE							0.0310353	0.035525	0.0106683	shared	0.283678	1	182	173	0.5932	1.063	chr1_55124675_A_G
chr1_56744265_A_C	1	56744265	6	434	9	868	0.0104	12	16218	0.0007	53.5225	15.9685	Inf	6.58e-10	0.55752	0.00625111	39	88056	0.0004429	0.0004429	39	0	MANE	missense_variant&splice_region_variant	FYB2	ENSG00000187889	rs757101105	deleterious(0.05)	possibly_damaging(0.792)	23.5		TRUE							5.78e-05	0	0.00096774	not_NFE			5	12	0.08598	2.684
chr1_56792640_T_C	1	56792640	7	1014	15	2028	0.0074	15	16218	0.0009	Inf	31.8326	Inf	2.73e-14	2.08346	0.00398077	22	88056	0.00024984	0.00024984	22	0	MANE	missense_variant	FYB2	ENSG00000187889	rs146849613	tolerated(0.48)	benign(0.009)	0.08		FALSE							4.09e-05	2.46e-05	0.00032945	shared	17.7806	6.24e-13	0	15	1.29e-05
chr1_56917549_G_A	1	56917549	9	330	11	660	0.0167	15	16218	0.0009	65.9246	22.8648	Inf	5.5e-13	1.41542	0.0141455	31	88056	0.00035205	0.00035205	29	2	MANE	splice_polypyrimidine_tract_variant&intron_variant	C8A	ENSG00000157131	rs544242502			0.346		FALSE							5.27e-05	8.47e-07	0.00088958	shared	511.565	9.2e-23	0	15	1.29e-05
chr1_56956936_C_A	1	56956936	9	330	9	660	0.0136	12	16218	0.0007	71.5028	21.3335	Inf	5.72e-11	1.41542	0.0141455	18	88054	0.00020442	0.00020442	18	0	MANE	intron_variant	C8B	ENSG00000021852	rs750982520			2.699		FALSE							6.14e-05	1.7e-06	0.00102104	shared	206.421	2.26e-17	0	12	0.0001228
chr1_58538779_T_G	1	58538779	11	684	29	1368	0.0212	104	16218	0.0064	4.26619	2.87438	Inf	5.02e-09	1.68565	0.00638604	355	88056	0.00403153	0.00403153	349	6	MANE	intron_variant	OMA1	ENSG00000162600	rs201567964			2.653		FALSE							0.00282456	0.001325	0.00530279	shared	2.55436	8.38e-17	12	104	5.3e-22	9.742	chr1_58690282_G_A
chr1_58667030_T_C	1	58667030	6	434	95	868	0.1094	938	16214	0.0579	2.11421	1.73569	Inf	1.01e-09	0.55752	0.00625111	5868	88036	0.0666546	0.0666545	5356	512	MANE	splice_region_variant&intron_variant	MYSM1	ENSG00000162601	rs201679870			0.31		FALSE							0.00395559	0.0001198	0.0658829	shared	579.488	0	1307	938	9.31e-08	0.79
chr1_58690282_G_A	1	58690282	11	684	29	1368	0.0212	103	16212	0.0064	4.32233	2.91012	Inf	3.96e-09	1.68565	0.00638604	356	88002	0.00404536	0.00404536	350	6	MANE	intron_variant	MYSM1	ENSG00000162601	rs189776208			6.123		FALSE							0.00232597	0.00104776	0.00523666	shared	3.23224	3.63e-25	13	103	5.24e-21	8.906	chr1_58538779_T_G
chr1_59848285_T_A	1	59848285	7	1014	11	2028	0.0054	11	16214	0.0007	Inf	22.442	Inf	1.14e-10	2.08346	0.00398077	26	88028	0.00029536	0.00029536	26	0	MANE	intron_variant	HOOK1	ENSG00000134709	rs774550211			3.936		FALSE							1.25e-05	0	0.00020776	not_NFE			0	11	0.0002597
chr1_59858480_G_T	1	59858480	11	684	12	1368	0.0088	13	16216	0.0008	131.337	23.6189	Inf	1.49e-12	1.68565	0.00638604	85	88052	0.00096534	0.00096534	81	4	MANE	missense_variant	HOOK1	ENSG00000134709	rs778737900	deleterious(0)	probably_damaging(0.931)	27.7		TRUE							1.49e-05	0	0.00025255	not_NFE			0	13	5.79e-05
chr1_60040101_C_T	1	60040101	11	684	8	1368	0.0058	8	16218	0.0005	Inf	24.0073	Inf	2.52e-09	1.68565	0.00638604	23	88054	0.0002612	0.0002612	23	0	MANE	missense_variant	C1orf87	ENSG00000162598	rs1332586851	tolerated(0.72)	benign(0)	0.005		FALSE							1.18e-05	1.02e-05	4.39e-05	shared	22.9123	3.8e-08	0	8	0.002472
chr1_61791371_T_C	1	61791371	7	1014	18	2028	0.0089	28	16214	0.0017	12.6913	6.2438	Inf	1.98e-10	2.08346	0.00398077	73	88016	0.00082939	0.0008294	71	2	MANE	synonymous_variant	PATJ	ENSG00000132849	rs200802733&COSV100332782			0.006		FALSE							0.00010982	4.92e-05	0.00107728	shared	21.3173	4.57e-31	8	28	0.0003053	3.917
chr1_61864555_C_T	1	61864555	7	1014	19	2028	0.0094	35	16218	0.0022	8.37604	4.53376	Inf	3.56e-09	2.08346	0.00398077	78	88056	0.0008858	0.0008858	78	0	MANE	synonymous_variant	PATJ	ENSG00000132849	rs770553684			0.058		FALSE							0.00019223	9.41e-05	0.00192151	shared	11.7716	2.67e-25	3	35	6.16e-09	13.07
chr1_62017951_A_G	1	62017951	7	1014	375	2028	0.1849	2082	16212	0.1284	1.65813	1.49183	Inf	5.02e-15	2.08346	0.00398077	9233	87988	0.104935	0.104935	8111	1122	MANE	splice_donor_region_variant&intron_variant	PATJ	ENSG00000132849	rs41313250&COSV56255475			18.18		FALSE							0.105613	0.115861	0.115289	shared	0.889191	1	1500	2082	3.04e-43	1.632	chr1_62017927_G_A
chr1_62114086_G_A	1	62114086	7	1014	55	2028	0.0271	139	16218	0.0086	4.68069	3.44829	Inf	5.7e-16	2.08346	0.00398077	538	88056	0.00610975	0.00610975	524	14	MANE	missense_variant	PATJ	ENSG00000132849	rs41289428&COSV57174902	deleterious(0)	probably_damaging(0.985)	25.3		TRUE							0.0119741	0.0136011	0.00691684	shared	0.506083	1	99	139	0.0005413	1.574
chr1_62114235_C_T	1	62114235	5	1231	460	2462	0.1868	2265	16214	0.1397	1.52077	1.38062	Inf	8.46e-13	0.154818	0.00075889	18334	88046	0.208232	0.208232	13836	4498	MANE	synonymous_variant	PATJ	ENSG00000132849	rs7418709&COSV57165598			4.034		FALSE							0.123978	0.084781	0.162022	shared	2.78097	0	4769	2265	1.01e-179	0.4547
chr1_62209896_A_G	1	62209896	7	1014	19	2028	0.0094	20	16218	0.0012	134.131	25.5826	Inf	1.14e-16	2.08346	0.00398077	72	88054	0.00081768	0.00081768	68	4	MANE	synonymous_variant	L1TD1	ENSG00000240563	rs767320925			1.294		FALSE							5.76e-05	0	0.00102117	not_NFE			13	20	0.162	1.72
chr1_62268512_T_C	1	62268512	13	276	13	552	0.0236	47	16218	0.0029	11.0851	5.99119	Inf	3.48e-09	1.76337	0.0160306	192	88056	0.00218043	0.00218043	188	4	MANE	splice_region_variant&splice_polypyrimidine_tract_variant&intron_variant	KANK4	ENSG00000132854	rs572182052			1.918		FALSE							0.00030966	0	0.0052731	not_NFE			39	47	0.1942	1.348
chr1_62535449_A_C	1	62535449	5	1231	1456	2462	0.5914	8708	16210	0.5372	1.29641	1.204	Inf	2.44e-09	0.154818	0.00075889	49236	88012	0.559424	0.440576	21306	27930	MANE	intron_variant	DOCK7	ENSG00000116641	rs1168018&COSV52000475			4.235		FALSE	0.0809848|0.0821483|0.0756444	14.39|22.26|19.3675	Non_HDL_cholesterol|Triglycerides|Total_cholesterol	Non-high density lipoprotein cholesterol|Triglycerides|Total cholesterol			0.641015	0.654296	0.536038	shared	0.665757	1	10429	8708	7.32e-13	0.8553	chr1_62494430_A_G,chr1_62584927_T_G,chr1_62604866_AGTTAATGTG_A
chr1_62535662_T_C	1	62535662	13	276	9	552	0.0163	16	16218	0.001	37.0102	14.3485	Inf	5.31e-10	1.76337	0.0160306	77	88042	0.00087458	0.00087458	75	2	MANE	intron_variant	DOCK7	ENSG00000116641	rs556414452			12.55		FALSE							8.04e-05	0	0.00140081	not_NFE			18	16	1	0.9933	chr1_62618684_T_C,chr1_62805272_T_C
chr1_62586662_T_C	1	62586662	7	1014	19	2018	0.0094	19	16190	0.0012	Inf	41.4997	Inf	6.1e-18	2.08346	0.00398077	35	87864	0.00039834	0.00039834	31	4	MANE	intron_variant	DOCK7	ENSG00000116641	rs778257658			0.978		FALSE							4.92e-05	2.23e-06	0.00070315	shared	248.411	1.13e-25	0	19	6.43e-07
chr1_62618684_T_C	1	62618684	13	276	9	552	0.0163	16	16216	0.001	37.0048	14.3466	Inf	5.32e-10	1.76337	0.0160306	96	88032	0.00109051	0.00109051	94	2	MANE	intron_variant	DOCK7	ENSG00000116641	rs534143817			12.48		FALSE							8.67e-05	8.61e-07	0.00147212	shared	1258.85	9.67e-58	22	16	0.6265	0.8127	chr1_62535662_T_C
chr1_62841450_A_G	1	62841450	7	1014	36	2028	0.0178	51	16208	0.0031	17.059	9.95381	Inf	1.14e-21	2.08346	0.00398077	104	88000	0.00118182	0.00118182	102	2	MANE	missense_variant	ATG4C	ENSG00000125703	rs138011372	tolerated(1)	benign(0.023)	21.6		FALSE							0.00085534	0.00073008	0.00203184	shared	2.15635	5.89e-07	3	51	1.38e-13	19.06
chr1_63407059_C_T	1	63407059	1	337	11	670	0.0164	20	16194	0.0012	28.7521	12.4537	Inf	6.7e-11	1.59698	0.0124826	42	87878	0.00047794	0.00047794	40	2	MANE	splice_region_variant&splice_polypyrimidine_tract_variant&intron_variant	ALG6	ENSG00000088035	rs549094888			16.69		FALSE							1.5e-05	0	0.00026424	not_NFE			0	20	3.04e-07
chr1_63629440_A_G	1	63629440	7	1014	298	2026	0.1471	1732	16164	0.1072	1.52774	1.36048	Inf	1.46e-09	2.08346	0.00398077	8714	87724	0.0993343	0.0993343	7728	986	MANE	missense_variant	PGM1	ENSG00000079739	rs855314&COSV64300349	tolerated(1)	benign(0.046)	17.54		FALSE							0.14251	0.148115	0.0982314	shared	0.638933	1	1690	1732	3.05e-05	1.163
chr1_64142631_G_A	1	64142631	2	784	12	1568	0.0077	14	16218	0.0009	56.4477	14.99	Inf	4.85e-11	0.8032	0.00283438	36	88054	0.00040884	0.00040884	34	2	MANE	synonymous_variant	ROR1	ENSG00000185483	rs138027299			8.306		FALSE							0.0006431	0.00033729	0.00056005	shared	1.38139	0.132069	2	14	0.001583	7.829
chr1_64602855_C_T	1	64602855	7	1014	10	2028	0.0049	10	16218	0.0006	Inf	20.0994	Inf	9.17e-10	2.08346	0.00398077	41	88048	0.00046566	0.00046566	41	0	MANE	stop_gained	CACHD1	ENSG00000158966	rs761819776&COSV51547949			37	HC								1.3e-05	3.39e-06	0.00018702	shared	85.8638	2.96e-13	0	10	0.0005509
chr1_64629323_G_T	1	64629323	7	1014	12	2026	0.0059	13	16196	0.0008	84.3944	15.1855	Inf	1.64e-10	2.08346	0.00398077	18	87982	0.00020459	0.00020459	18	0	MANE	intron_variant	CACHD1	ENSG00000158966	rs573090336			1.273		FALSE							3.17e-05	0	0.0005311	not_NFE			0	13	5.77e-05
chr1_64681350_G_C	1	64681350	7	1014	13	2028	0.0064	13	16218	0.0008	Inf	27.1314	Inf	1.77e-12	2.08346	0.00398077	30	88054	0.0003407	0.0003407	22	8	MANE	intron_variant	CACHD1	ENSG00000158966	rs774751111			3.879		FALSE							1.75e-05	0	0.00028681	not_NFE			0	13	5.79e-05
chr1_64814793_T_C	1	64814793	13	276	9	552	0.0163	15	16212	0.0009	43.1907	16.1106	Inf	2.4e-10	1.76337	0.0160306	148	88032	0.00168121	0.00168121	146	2	CANONICAL	synonymous_variant	RAVER2	ENSG00000162437													7.99e-05	3.34e-05	0.00095026	shared	32.2814	1.6e-36	22	15	0.5105	0.7618	chr1_64846725_C_T
chr1_64846725_C_T	1	64846725	13	276	9	552	0.0163	15	16218	0.0009	43.2071	16.117	Inf	2.4e-10	1.76337	0.0160306	145	88052	0.00164675	0.00164675	143	2	MANE	synonymous_variant	JAK1	ENSG00000162434	rs777366315&COSV104417233			7.61		FALSE							5.89e-05	0	0.00101054	not_NFE			21	15	0.617	0.7981	chr1_64814793_T_C
chr1_64873439_G_T	1	64873439	13	276	11	552	0.0199	24	16218	0.0015	24.4627	11.3256	Inf	1.07e-10	1.76337	0.0160306	103	88056	0.00116971	0.00116971	99	4	MANE	stop_gained	JAK1	ENSG00000162434	rs35237903&COSV104650369			25.6	HC						FALSE	Autoinflammation	0.00014807	7.63e-06	0.00233845	shared	164.974	7.24e-58	19	24	0.2864	1.412	chr1_64873441_A_G
chr1_64873441_A_G	1	64873441	13	276	11	552	0.0199	24	16216	0.0015	24.4596	11.3241	Inf	1.08e-10	1.76337	0.0160306	103	88050	0.00116979	0.00116979	99	4	MANE	missense_variant	JAK1	ENSG00000162434	rs568190500&COSV104650370	tolerated(0.52)	benign(0.121)	22.5		FALSE							0.0001555	1.78e-05	0.00233845	shared	70.3903	5.75e-51	19	24	0.2864	1.412	chr1_64873439_G_T
chr1_66266094_C_G	1	66266094	7	1014	11	2028	0.0054	11	16218	0.0007	Inf	22.4483	Inf	1.14e-10	2.08346	0.00398077	46	88056	0.00052239	0.0005224	44	2	MANE	splice_region_variant&intron_variant	PDE4B	ENSG00000184588	rs778234135			2.635		FALSE							9.34e-06	0	0.00016502	not_NFE			0	11	0.0002599
chr1_66635930_A_C	1	66635930	7	1014	19	2028	0.0094	22	16218	0.0014	44.6604	15.2715	Inf	6.86e-15	2.08346	0.00398077	28	88056	0.00031798	0.00031798	28	0	MANE	splice_polypyrimidine_tract_variant&intron_variant	SGIP1	ENSG00000118473	rs762005649			20.8									2.36e-05	0	0.00040678	not_NFE			0	22	6.73e-08
chr1_66847501_T_A	1	66847501	6	434	14	868	0.0161	33	16218	0.002	13.2217	6.8782	Inf	4.5e-10	0.55752	0.00625111	83	88054	0.0009426	0.0009426	79	4	MANE	missense_variant	DNAI4	ENSG00000152763	rs763633386	deleterious(0.03)	benign(0.119)	23.9		FALSE							9.86e-05	0	0.00175072	not_NFE			10	33	9.66e-05	3.694
chr1_67367844_G_C	1	67367844	11	684	64	1368	0.0468	309	16218	0.0191	2.92524	2.27879	Inf	1.06e-11	1.68565	0.00638604	1135	88056	0.0128895	0.0128895	1095	40	MANE	missense_variant	IL12RB2	ENSG00000081985	rs2307145&CM1511791	tolerated(0.08)	benign(0.01)	10.46		FALSE							0.043929	0.0456239	0.0145499	shared	0.272099	1	132	309	2.38e-22	2.648
chr1_70354325_C_T	1	70354325	7	1014	551	2028	0.2717	3487	16218	0.215	1.42992	1.30599	Inf	5.26e-11	2.08346	0.00398077	17676	88056	0.200736	0.200736	13782	3894	MANE	synonymous_variant	ANKRD13C	ENSG00000118454	rs61782675&COSV52033608			12.85		FALSE							0.0895165	0.0881574	0.211715	shared	2.65691	0	3532	3487	4.01e-06	1.132	chr1_70355197_G_A
chr1_70355197_G_A	1	70355197	7	1014	551	2028	0.2717	3481	16218	0.2146	1.43361	1.30934	Inf	3.9e-11	2.08346	0.00398077	17674	88056	0.200713	0.200713	13778	3896	MANE	upstream_gene_variant	ANKRD13C	ENSG00000118454	rs55863806&COSV52032884			4.783		FALSE							0.0891961	0.088079	0.211424	shared	2.65665	0	3532	3481	5.84e-06	1.129	chr1_70354325_C_T
chr1_74074669_A_T	1	74074669	7	1014	27	1982	0.0136	31	15730	0.002	47.4966	18.8451	Inf	8.28e-21	2.08346	0.00398077	53	84852	0.00062462	0.00062462	53	0	MANE	missense_variant	LRRIQ3	ENSG00000162620	rs777139097	deleterious(0.02)	possibly_damaging(0.819)	23.8		TRUE							2.38e-05	0	0.00056642	not_NFE			0	31	8.69e-11
chr1_74589619_G_A	1	74589619	11	684	14	1368	0.0102	25	16218	0.0015	13.943	6.66242	Inf	1.59e-09	1.68565	0.00638604	93	88056	0.00105615	0.00105615	83	10	MANE	intron_variant	ERICH3	ENSG00000178965	rs200867600			4.918		FALSE							0.00127481	0.00157536	0.0003963	shared	0.480161	0.99999	1	25	1.61e-07	27.98	chr1_74634643_A_C
chr1_74634643_A_C	1	74634643	11	684	14	1368	0.0102	26	16216	0.0016	12.7788	6.20496	Inf	3.18e-09	1.68565	0.00638604	95	88052	0.00107891	0.00107891	85	10	MANE	intron_variant	ERICH3	ENSG00000178965	rs507431			7.818		FALSE							0.0117204	0.00530437	0.0006843	shared	0.153019	1	2	26	3.92e-07	14.55	chr1_74589619_G_A
chr1_75215811_G_A	1	75215811	7	1014	28	2026	0.0138	32	16214	0.002	49.731	19.8006	Inf	9.4e-22	2.08346	0.00398077	62	88008	0.00070448	0.00070448	62	0	MANE	synonymous_variant	SLC44A5	ENSG00000137968	rs760290523			10.96		FALSE							4.48e-05	3.4e-06	0.00073693	shared	308.591	1.61e-51	4	32	2.43e-07	8.955
chr1_75236989_G_A	1	75236989	7	1014	545	2024	0.2693	3319	16204	0.2048	1.51511	1.38299	Inf	5.26e-14	2.08346	0.00398077	13917	87972	0.158198	0.158198	11295	2622	MANE	splice_region_variant&synonymous_variant	SLC44A5	ENSG00000137968	rs17096508&COSV63760516			15.56		FALSE							0.201757	0.221	0.180571	shared	0.678435	1	2220	3319	4.86e-95	1.844	chr1_75233961_T_C,chr1_75234086_A_G,chr1_75234146_G_A,chr1_75241967_C_T,chr1_75242844_A_T,chr1_75251240_C_T
chr1_75241993_C_T	1	75241993	7	1014	154	2028	0.0759	764	16216	0.0471	1.82904	1.55935	Inf	6.05e-10	2.08346	0.00398077	3655	88038	0.0415162	0.0415162	3389	266	MANE	splice_region_variant&intron_variant	SLC44A5	ENSG00000137968	rs141693552			5.954		FALSE							0.0157719	0.0140138	0.0444117	shared	3.15582	8.22e-282	710	764	0.000316	1.212
chr1_77340333_G_C	1	77340333	7	1014	16	2028	0.0079	18	16216	0.0011	56.4182	15.6523	Inf	4.06e-13	2.08346	0.00398077	43	88052	0.00048835	0.00048835	41	2	MANE	intron_variant	AK5	ENSG00000154027	rs750973081			4.091		FALSE							2.38e-05	0	0.00042707	not_NFE			0	18	1.36e-06
chr1_77948951_T_C	1	77948951	6	434	47	868	0.0541	317	16218	0.0195	3.19697	2.40306	Inf	1.95e-10	0.55752	0.00625111	2139	88056	0.0242914	0.0242914	2059	80	MANE	intron_variant	FUBP1	ENSG00000162613	rs534488914			10.43		FALSE							0.00192636	1.96e-05	0.0239705	shared	1279.42	0	526	317	1.39e-08	0.6671
chr1_78046327_C_A	1	78046327	7	1014	38	2028	0.0187	113	16214	0.007	3.59268	2.51968	Inf	4.41e-09	2.08346	0.00398077	378	88040	0.0042935	0.0042935	372	6	MANE	missense_variant	GIPC2	ENSG00000137960	rs565046927	deleterious(0.03)	benign(0.138)	22.5		FALSE							0.0002863	2.54e-06	0.00476862	shared	2017.08	5.21e-269	64	113	1.02e-05	1.98
chr1_78493432_T_C	1	78493432	11	684	26	1368	0.019	58	16218	0.0036	8.96883	5.57694	Inf	1.49e-13	1.68565	0.00638604	166	88056	0.00188516	0.00188516	154	12	MANE	missense_variant	PTGFR	ENSG00000122420	rs200228266	tolerated(1)	benign(0.015)	18.23		FALSE							0.00018476	0.0001255	0.00157413	shared	13.9428	2.13e-42	2	58	8.21e-17	32.52
chr1_78641737_A_G	1	78641737	11	684	67	1368	0.049	379	16218	0.0234	2.39947	1.88794	Inf	4.31e-09	1.68565	0.00638604	1351	88056	0.0153425	0.0153425	1279	72	MANE	intron_variant	IFI44L	ENSG00000137959	rs41305870			2.368		FALSE							0.0208363	0.0241955	0.0182016	shared	0.617595	1	139	379	1.56e-33	3.096
chr1_78655537_T_C	1	78655537	11	684	10	1368	0.0073	10	16218	0.0006	Inf	31.2802	Inf	1.77e-11	1.68565	0.00638604	31	88040	0.00035211	0.00035211	25	6	MANE	intron_variant	IFI44	ENSG00000137965	rs1165827344			9.967		FALSE							2.55e-06	0	4.63e-05	not_NFE			0	10	0.0005512
chr1_81968117_T_C	1	81968117	7	1014	20	2028	0.0099	26	16218	0.0016	23.5434	10.3449	Inf	8.72e-14	2.08346	0.00398077	47	88056	0.00053375	0.00053375	41	6	MANE	missense_variant	ADGRL2	ENSG00000117114	rs779511713	deleterious(0.02)	benign(0.286)	24.1		FALSE							5.27e-05	0	0.00091367	not_NFE			1	26	8.09e-08	29.1
chr1_83906284_A_T	1	83906284	7	1014	36	2026	0.0178	90	16192	0.0056	4.72708	3.22312	Inf	4.31e-11	2.08346	0.00398077	329	87824	0.00374613	0.00374613	307	22	MANE	intron_variant	TTLL7	ENSG00000137941	rs201176939			7.13		FALSE							0.00038274	0.00020201	0.00344368	shared	18.552	1.13e-99	38	90	1.67e-07	2.655	chr1_84214286_C_T
chr1_83911397_A_G	1	83911397	7	1014	55	2028	0.0271	174	16218	0.0107	3.29574	2.47113	Inf	2.59e-11	2.08346	0.00398077	542	88054	0.00615531	0.00615531	530	12	MANE	intron_variant	TTLL7	ENSG00000137941	rs1408474			6.18		FALSE							0.0309538	0.0305999	0.00914244	shared	0.214523	1	57	174	3.37e-18	3.438
chr1_83919685_A_T	1	83919685	18	30	4	60	0.0667	4	16216	0.0002	Inf	252.622	Inf	1.69e-10	2.12435	0.0548585	7	88016	7.95e-05	7.95e-05	7	0	MANE	intron_variant	TTLL7	ENSG00000137941	rs369761647			0.201		FALSE							1.99e-05	0	0.00033601	not_NFE			0	4	0.04973
chr1_84078283_C_T	1	84078283	4	641	17	1268	0.0134	20	16082	0.0012	67.0566	22.5595	Inf	1.44e-16	1.05301	0.00460451	93	87358	0.00106458	0.00106458	87	6	CANONICAL	upstream_gene_variant	PRKACB-DT	ENSG00000271576													6.25e-05	9.52e-06	0.00095714	shared	107.728	9.57e-45	15	20	0.3095	1.491
chr1_84214286_C_T	1	84214286	7	1014	35	2028	0.0173	96	16218	0.0059	4.06752	2.78622	Inf	1.55e-09	2.08346	0.00398077	355	88056	0.00403153	0.00403153	333	22	MANE	missense_variant	PRKACB	ENSG00000142875	rs143624941&COSV100854051&COSV65762902	tolerated(0.07)	possibly_damaging(0.454)	23.8		FALSE							0.00047889	0.00028699	0.00374226	shared	13.6443	1.71e-91	38	96	1.52e-08	2.834	chr1_83906284_A_T
chr1_84525959_G_A	1	84525959	6	434	9	868	0.0104	12	16214	0.0007	53.5086	15.9643	Inf	6.6e-10	0.55752	0.00625111	36	88030	0.00040895	0.00040895	32	4	CANONICAL	missense_variant|intron_variant&non_coding_transcript_variant	SPATA1|NA	ENSG00000122432|ENSG00000285851		tolerated(0.46)	benign(0.015)										3.84e-05	1.7e-06	0.00056008	shared	309.403	2.4e-26	6	12	0.1051	2.237
chr1_84664371_G_A	1	84664371	7	1014	18	2016	0.0089	19	16086	0.0012	126.69	24.0398	Inf	9.12e-16	2.08346	0.00398077	45	87258	0.00051571	0.00051571	45	0	MANE	intron_variant	SSX2IP	ENSG00000117155	rs777361711			0.195		FALSE							1.53e-05	8.85e-07	0.00027819	shared	628.72	1.38e-28	0	19	6.51e-07
chr1_84814219_T_C	1	84814219	7	1014	39	2028	0.0192	98	16218	0.006	4.6957	3.25472	Inf	7.96e-12	2.08346	0.00398077	342	88054	0.00388398	0.00388398	334	8	MANE	intron_variant	LPAR3	ENSG00000171517	rs41289035			4.98		FALSE							0.010981	0.0131618	0.00473463	shared	0.313513	1	45	98	3.27e-07	2.442
chr1_85874659_G_A	1	85874659	7	1014	20	2028	0.0099	27	16218	0.0017	20.1733	9.26074	Inf	2.97e-13	2.08346	0.00398077	108	88054	0.00122652	0.00122652	108	0	MANE	missense_variant	COL24A1	ENSG00000171502	rs200448368	tolerated(0.33)	benign(0.165)	22.8		FALSE							0.0002431	0.00015002	0.00110984	shared	6.79916	5.98e-17	8	27	0.0004994	3.777
chr1_86371120_T_C	1	86371120	7	1014	18	2028	0.0089	19	16208	0.0012	126.919	24.0845	Inf	8.87e-16	2.08346	0.00398077	51	87956	0.00057984	0.00057984	51	0	CANONICAL	synonymous_variant	ODF2L	ENSG00000122417													2.73e-05	0	0.00051468	not_NFE			0	19	6.42e-07
chr1_86440326_G_A	1	86440326	11	684	11	1368	0.008	14	16216	0.0009	40.051	12.5281	Inf	4.25e-10	1.68565	0.00638604	98	88044	0.00111308	0.00111308	86	12	MANE	splice_donor_variant	CLCA2	ENSG00000137975	rs138147089			33	HC						FALSE		7.45e-06	0	0.00013283	not_NFE			9	14	0.2139	1.739
chr1_86724410_GTAAA_G	1	86724410	4	641	50	1278	0.0391	250	16158	0.0155	2.98828	2.25283	Inf	7.69e-10	1.05301	0.00460451	1123	87782	0.0127931	0.0127931	1091	32	MANE	splice_donor_region_variant&intron_variant	SH3GLB1	ENSG00000097033	rs71778842			14.76		FALSE							0.0156518	0.00842811	0.015002	shared	1.66971	3.02e-24	229	250	0.03021	1.224
chr1_86903413_T_C	1	86903413	9	330	11	660	0.0167	22	16218	0.0014	23.9383	10.782	Inf	2.19e-10	1.41542	0.0141455	193	88056	0.00219179	0.00219179	191	2	MANE	synonymous_variant	SELENOF	ENSG00000183291	rs536407332			8.984		FALSE							0.00013297	8.49e-07	0.00228229	shared	2597.83	1.6e-116	54	22	0.001713	0.4546
chr1_88771432_A_G	1	88771432	7	1014	10	2028	0.0049	10	16214	0.0006	Inf	20.0937	Inf	9.19e-10	2.08346	0.00398077	20	88006	0.00022726	0.00022726	20	0	MANE	missense_variant	PKN2	ENSG00000065243	rs763943376	tolerated(0.35)	benign(0.062)	22		FALSE							1.13e-05	1.7e-06	0.00017513	shared	171.527	2.14e-14	0	10	0.0005508		chr1_88760421_G_T
chr1_88864158_G_T	1	88864158	7	1014	16	2028	0.0079	19	16216	0.0012	37.5829	12.547	Inf	2.27e-12	2.08346	0.00398077	30	88048	0.00034072	0.00034072	26	4	MANE	intron_variant	GTF2B	ENSG00000137947	rs764179953			0.505		FALSE							3.62e-05	0	0.00060581	not_NFE			0	19	6.4e-07
chr1_88935961_T_C	1	88935961	13	276	10	552	0.0181	19	16218	0.0012	32.0358	13.5316	Inf	1.35e-10	1.76337	0.0160306	284	88056	0.00322522	0.00322522	280	4	MANE	3_prime_UTR_variant	KYAT3	ENSG00000137944	rs76870834			0.388		FALSE							0.00179912	9.86e-05	0.00290047	shared	31.0826	2.13e-73	86	19	7.34e-10	0.246	chr1_88949254_C_A
chr1_88949254_C_A	1	88949254	13	276	10	552	0.0181	19	16218	0.0012	32.0358	13.5316	Inf	1.35e-10	1.76337	0.0160306	284	88054	0.00322529	0.00322529	280	4	MANE	missense_variant	KYAT3	ENSG00000137944	rs117578041	deleterious(0.02)	probably_damaging(0.93)	27.5		TRUE							0.00080915	3.62e-05	0.00182183	shared	84.6675	4.23e-126	86	19	7.34e-10	0.246	chr1_88935961_T_C
chr1_89008915_A_G	1	89008915	7	1014	38	2028	0.0187	111	16218	0.0068	3.69248	2.5856	Inf	2.48e-09	2.08346	0.00398077	538	88054	0.00610989	0.00610989	530	8	MANE	intron_variant	GBP3	ENSG00000117226	rs532483814			1.108		FALSE							0.00036559	3.39e-06	0.0060069	shared	1837.13	0	104	111	0.2174	1.194
chr1_89152323_A_C	1	89152323	7	1014	25	2028	0.0123	57	16218	0.0035	5.52123	3.41552	Inf	4.09e-09	2.08346	0.00398077	497	88056	0.00564414	0.00564414	493	4	MANE	missense_variant	GBP7	ENSG00000213512	rs540928843	tolerated(0.07)	benign(0.01)	8.097		FALSE							0.00028436	5.08e-06	0.00461123	shared	1060.53	2.25e-284	133	57	1.74e-06	0.4772
chr1_89264923_A_G	1	89264923	7	1014	17	2028	0.0084	23	16218	0.0014	19.9767	8.57313	Inf	2.01e-11	2.08346	0.00398077	135	88056	0.00153312	0.00153312	131	4	MANE	synonymous_variant	GBP5	ENSG00000154451	rs200292717			1.978		FALSE							0.00011771	5.68e-05	0.00102099	shared	24.1336	6.65e-42	24	23	0.8841	1.071
chr1_89266339_TACTC_T	1	89266339	7	1014	29	2028	0.0143	32	16216	0.002	68.5854	24.4243	Inf	1.86e-23	2.08346	0.00398077	118	88050	0.00134015	0.00134015	118	0	MANE	splice_donor_5th_base_variant&intron_variant	GBP5	ENSG00000154451	rs751175245			22.9									6.53e-05	8.5e-07	0.00111694	shared	1518.63	1.05e-68	13	32	0.001484	2.755
chr1_89369602_G_A	1	89369602	7	1014	87	2028	0.0429	321	16216	0.0198	2.67264	2.14306	Inf	9.04e-13	2.08346	0.00398077	1519	88052	0.0172512	0.0172512	1455	64	MANE	missense_variant	GBP6	ENSG00000183347	rs112244423&COSV65012251	tolerated(0.08)	possibly_damaging(0.637)	14.39		FALSE							0.00091509	1.86e-05	0.0152201	shared	1005.67	0	299	321	0.02298	1.204
chr1_90005296_A_G	1	90005296	7	1014	17	2028	0.0084	27	16216	0.0017	11.982	5.83731	Inf	1.03e-09	2.08346	0.00398077	135	88050	0.00153322	0.00153322	131	4	MANE	intron_variant	ZNF326	ENSG00000162664	rs554264352			9.571		FALSE							3.92e-05	0	0.00072856	not_NFE			23	27	0.3954	1.313
chr1_90939412_A_G	1	90939412	1	337	6	674	0.0089	6	16218	0.0004	Inf	35.8328	Inf	5.04e-09	1.59698	0.0124826	8	88054	9.09e-05	9.09e-05	8	0	MANE	missense_variant	ZNF644	ENSG00000122482	rs765396318	tolerated(0.06)	benign(0.003)	20.5		FALSE							4.34e-06	0	7.69e-05	not_NFE			0	6	0.01108
chr1_90941144_A_G	1	90941144	13	276	9	552	0.0163	18	16218	0.0011	28.8308	11.7904	Inf	2.12e-09	1.76337	0.0160306	39	88056	0.0004429	0.0004429	37	2	MANE	synonymous_variant	ZNF644	ENSG00000122482	rs560555231			2.551		FALSE							6.82e-05	0	0.00121025	not_NFE			3	18	0.0005846	6.712
chr1_90982326_T_C	1	90982326	10	607	16	1214	0.0132	32	16206	0.002	12.4962	6.54053	Inf	1.7e-10	0.647982	0.00483628	120	87928	0.00136475	0.00136475	118	2	MANE	missense_variant	ZNF644	ENSG00000122482	rs752091066	tolerated_low_confidence(0.06)	benign(0.057)	22.7		FALSE							7.33e-05	8.48e-07	0.00126315	shared	1733.93	5.08e-78	19	32	0.03432	1.882
chr1_91964695_T_C	1	91964695	7	1014	20	2026	0.0099	39	16210	0.0024	7.43025	4.16324	Inf	5.08e-09	2.08346	0.00398077	235	88004	0.00267033	0.00267033	229	6	MANE	synonymous_variant	BRDT	ENSG00000137948	rs202202983			5.76		FALSE							0.00011877	1.8e-06	0.00213043	shared	1408.36	2.54e-131	49	39	0.5951	0.8894
chr1_92030071_C_T	1	92030071	7	1014	18	2012	0.0089	21	16088	0.0013	42.309	14.3529	Inf	4.79e-14	2.08346	0.00398077	53	87410	0.00060634	0.00060634	53	0	MANE	5_prime_UTR_variant	EPHX4	ENSG00000172031	rs751085339			8.6		FALSE							2.48e-05	0	0.00045106	not_NFE			0	21	1.41e-07		chr1_92703359_T_C
chr1_92107847_T_A	1	92107847	4	641	48	1282	0.0374	237	16192	0.0146	3.02939	2.26915	Inf	1.12e-09	1.05301	0.00460451	901	87910	0.0102491	0.0102491	873	28	MANE	intron_variant	BTBD8	ENSG00000189195	rs114520917			13.84		FALSE							0.0122796	0.0110711	0.0119659	shared	0.992886	0.561268	140	237	9.71e-10	1.906
chr1_92244313_A_G	1	92244313	9	330	7	660	0.0106	8	16218	0.0005	166.581	26.703	Inf	1.38e-09	1.41542	0.0141455	12	88056	0.00013628	0.00013628	12	0	MANE	downstream_gene_variant|missense_variant	GLMN|C1orf146	ENSG00000174842|ENSG00000203910	rs776356714	deleterious(0)	benign(0.355)	23.1		FALSE							4.59e-05	0	0.00078099	not_NFE			0	8	0.00247
chr1_92478757_C_CAGAGAGAGAGAGAG	1	92478757	7	1014	38	1914	0.0199	96	15508	0.0062	4.7267	3.26123	Inf	1.19e-11	2.08346	0.00398077	485	84124	0.0057653	0.0057653	485	0	MANE	splice_region_variant&splice_polypyrimidine_tract_variant&intron_variant	GFI1	ENSG00000162676	rs35896485			6.871		FALSE							0.00511641	0.00467594	0.00545962	shared	1.33498	5.93e-05	109	96	0.9442	0.9872
chr1_92607568_T_C	1	92607568	7	1014	11	2028	0.0054	12	16218	0.0007	77.3599	13.7202	Inf	1.21e-09	2.08346	0.00398077	39	87984	0.00044326	0.00044326	35	4	MANE	intron_variant	EVI5	ENSG00000067208	rs201943755			0.553		FALSE							1.04e-05	0	0.00020404	not_NFE			0	12	0.0001231
chr1_92703359_T_C	1	92703359	7	1014	18	2028	0.0089	26	16218	0.0016	15.8703	7.41929	Inf	3.01e-11	2.08346	0.00398077	88	88036	0.00099959	0.00099959	88	0	MANE	intron_variant	EVI5	ENSG00000067208	rs759584039			10.67		FALSE							4.82e-05	0	0.00079448	not_NFE			10	26	0.00386	2.909	chr1_92030071_C_T
chr1_93110265_A_G	1	93110265	1	337	6	674	0.0089	6	16218	0.0004	Inf	35.8328	Inf	5.04e-09	1.59698	0.0124826	10	88056	0.00011356	0.00011356	10	0	MANE	missense_variant	MTF2	ENSG00000143033	rs750955831&COSV100940016	tolerated(0.53)	benign(0.005)	18.18		FALSE							3.1e-06	2.54e-06	2.2e-05	shared	68.6861	3.99e-08	0	6	0.01108
chr1_93110266_G_A	1	93110266	9	330	8	660	0.0121	8	16218	0.0005	Inf	52.3543	Inf	7.22e-12	1.41542	0.0141455	22	88054	0.00024985	0.00024985	20	2	MANE	synonymous_variant	MTF2	ENSG00000143033	rs756684732			10.93		FALSE							7.37e-05	4.75e-05	0.00063686	shared	10.4372	1.84e-11	9	8	1	0.9935
chr1_93205576_C_T	1	93205576	7	1014	20	2026	0.0099	29	16194	0.0018	15.6802	7.66307	Inf	2.63e-12	2.08346	0.00398077	37	87838	0.00042123	0.00042123	35	2	MANE	stop_gained	CCDC18	ENSG00000122483	rs541826652			36	HC						FALSE		3.76e-05	0	0.00066741	not_NFE			0	29	3.59e-10
chr1_93270666_A_T	1	93270666	1	337	6	674	0.0089	6	16218	0.0004	Inf	35.8328	Inf	5.04e-09	1.59698	0.0124826	10	88046	0.00011358	0.00011358	10	0	MANE	missense_variant	CCDC18	ENSG00000122483	rs754371061	deleterious(0)	possibly_damaging(0.532)	23.9		TRUE							1.29e-05	0	0.00023795	not_NFE			0	6	0.01108
chr1_93674818_C_T	1	93674818	7	1014	19	2028	0.0094	25	16218	0.0015	22.3492	9.75392	Inf	5.42e-13	2.08346	0.00398077	61	88056	0.00069274	0.00069274	57	4	MANE	missense_variant	BCAR3	ENSG00000137936	rs202034375&COSV53074742	tolerated_low_confidence(0.39)	benign(0.001)	7.905		FALSE							0.00014647	8.08e-05	0.00112711	shared	10.103	1.31e-17	3	25	4.23e-06	9.327
chr1_93877008_C_A	1	93877008	5	1231	1198	2462	0.4866	7001	16218	0.4317	1.2989	1.20734	Inf	1.49e-09	0.154818	0.00075889	42595	88056	0.483726	0.483726	21295	21300	MANE	missense_variant	DNTTIP2	ENSG00000067334	rs3747965&COSV63283582&COSV63284013	tolerated(0.07)	benign(0.005)	0.781		FALSE							0.3434	0.339836	0.463607	shared	1.85531	0	9776	7001	1.68e-88	0.6488	chr1_93875711_A_G,chr1_93877467_A_G,chr1_93879160_C_T
chr1_93877467_A_G	1	93877467	5	1231	1223	2462	0.4968	7191	16218	0.4434	1.28808	1.19734	Inf	4.46e-09	0.154818	0.00075889	43823	88056	0.497672	0.497672	21307	22516	MANE	synonymous_variant	DNTTIP2	ENSG00000067334	rs2391322&COSV63283571			7.732		FALSE							0.373374	0.35816	0.478662	shared	1.80831	0	10059	7191	8.69e-95	0.6389	chr1_93875711_A_G,chr1_93877008_C_A,chr1_93879160_C_T
chr1_93879160_C_T	1	93879160	5	1231	1195	2460	0.4858	6999	16214	0.4317	1.29391	1.20267	Inf	2.57e-09	0.154818	0.00075889	42514	88026	0.482971	0.482971	21258	21256	MANE	5_prime_UTR_variant	DNTTIP2	ENSG00000067334	rs2235971&COSV63283940			11.03		FALSE							0.344073	0.339892	0.463418	shared	1.84922	0	9749	6999	3.42e-86	0.6525	chr1_93875711_A_G,chr1_93877008_C_A,chr1_93877467_A_G
chr1_93889083_C_T	1	93889083	7	1014	21	2028	0.0104	40	16218	0.0025	7.80273	4.40801	Inf	1.2e-09	2.08346	0.00398077	128	88056	0.00145362	0.00145362	122	6	MANE	synonymous_variant	GCLM	ENSG00000023909	rs35267053			0.406		FALSE							0.00469707	0.00565391	0.00133295	shared	0.276959	1	14	40	9.38e-05	3.199
chr1_94021729_AAC_A	1	94021729	5	1231	693	2460	0.2817	3702	16212	0.2283	1.4002	1.28923	Inf	1.14e-11	0.154818	0.00075889	24478	88010	0.278127	0.278127	17206	7272	MANE	splice_polypyrimidine_tract_variant&intron_variant	ABCA4	ENSG00000198691	rs55860151			4.196		FALSE							0.201389	0.20168	0.25705	shared	1.52332	7.71e-243	5837	3702	2.8e-84	0.6224
chr1_94517033_T_C	1	94517033	11	684	21	1364	0.0154	53	16204	0.0033	7.23403	4.34091	Inf	5.31e-10	1.68565	0.00638604	166	87918	0.00188812	0.00188812	156	10	MANE	intron_variant	ABCD3	ENSG00000117528	rs201128541&COSV64642392			0.026		FALSE							0.00050498	0.00040321	0.00216186	shared	4.27039	1.58e-18	6	53	6.62e-12	9.899
chr1_94828470_A_T	1	94828470	7	1014	18	2026	0.0089	21	16202	0.0013	42.3126	14.3543	Inf	4.78e-14	2.08346	0.00398077	56	88000	0.00063636	0.00063636	56	0	MANE	intron_variant	SLC44A3	ENSG00000143036	rs761655206			0.186		FALSE							4.88e-05	0	0.00085771	not_NFE			0	21	1.42e-07
chr1_94842150_G_A	1	94842150	7	1014	13	2026	0.0064	14	16204	0.0009	91.5209	16.6624	Inf	2.18e-11	2.08346	0.00398077	31	88014	0.00035222	0.00035222	31	0	MANE	intron_variant	SLC44A3	ENSG00000143036	rs574864662			1.444		FALSE							2.79e-05	1.72e-06	0.00049807	shared	271.088	3.03e-23	2	14	0.001581	7.835	chr1_94532378_G_A
chr1_95027143_C_T	1	95027143	2	784	18	1568	0.0115	23	16218	0.0014	34.003	13.9127	Inf	1.04e-14	0.8032	0.00283438	54	88056	0.00061325	0.00061325	52	2	MANE	missense_variant	ALG14	ENSG00000172339	rs374376710	tolerated(0.08)	benign(0.103)	2.825		FALSE							7.12e-05	1.61e-05	0.00075754	shared	41.6129	6.39e-25	0	23	3.18e-08
chr1_97098508_CT_C	1	97098508	10	607	8	1214	0.0066	8	16212	0.0005	Inf	27.3231	Inf	9.68e-10	0.647982	0.00483628	21	88002	0.00023863	0.00023863	21	0	MANE	frameshift_variant	DPYD	ENSG00000188641	rs778614771				HC						TRUE	Dihydropyrimidine dehydrogenase deficiency|5-fluorouracil toxicity	6.82e-06	0	0.00010984	not_NFE			0	8	0.00247
chr1_97235033_C_T	1	97235033	11	684	422	1368	0.3085	3876	16214	0.2391	1.47125	1.32634	Inf	5.29e-10	1.68565	0.00638604	18548	88036	0.210687	0.210687	14310	4238	MANE	intron_variant	DPYD	ENSG00000188641	rs12137711&COSV64589670			1.724		FALSE							0.113468	0.109865	0.226089	shared	2.12658	0	3263	3876	3.4e-41	1.431
chr1_99687111_C_G	1	99687111	13	276	10	552	0.0181	14	16210	0.0009	72.0991	24.4797	Inf	1.71e-12	1.76337	0.0160306	63	87982	0.00071606	0.00071606	63	0	MANE	missense_variant	PALMD	ENSG00000099260	rs553485814	tolerated(0.06)	probably_damaging(0.998)	23.4		FALSE							0.00010286	1.71e-06	0.00179832	shared	456.563	6.94e-40	13	14	0.7016	1.204
chr1_99709193_C_T	1	99709193	1	337	8	674	0.0119	9	16218	0.0006	186.473	30.9406	Inf	7.41e-11	1.59698	0.0124826	24	88056	0.00027255	0.00027255	22	2	MANE	splice_donor_5th_base_variant&intron_variant	FRRS1	ENSG00000156869	rs776862413			18.19		FALSE							1.24e-05	8.51e-07	0.00019808	shared	342.436	3.63e-15	1	9	0.008383	10.06
chr1_99864565_A_G	1	99864565	2	784	10	1568	0.0064	11	16216	0.0007	93.9998	16.3727	Inf	6.99e-10	0.8032	0.00283438	17	88034	0.00019311	0.00019311	17	0	MANE	missense_variant	AGL	ENSG00000162688	rs540051403	tolerated(0.11)	benign(0.358)	22.8		FALSE							2.42e-05	0	0.00040632	not_NFE			0	11	0.0002599
chr1_100059986_T_C	1	100059986	7	1014	13	2026	0.0064	15	16214	0.0009	45.7297	12.3218	Inf	1.44e-10	2.08346	0.00398077	115	88044	0.00130617	0.00130617	109	6	MANE	synonymous_variant	MFSD14A	ENSG00000156875	rs759199492			10.22		FALSE							2.3e-05	0	0.00037491	not_NFE			7	15	0.05553	2.397
chr1_100149048_A_G	1	100149048	7	1014	15	2024	0.0074	21	16202	0.0013	17.6287	7.40635	Inf	6.96e-10	2.08346	0.00398077	88	87942	0.00100066	0.00100066	86	2	MANE	synonymous_variant|3_prime_UTR_variant	LRRC39|TRMT13	ENSG00000122477|ENSG00000122435	rs749640990			0.952		FALSE							3.45e-05	0	0.0006021	not_NFE			0	21	1.43e-07
chr1_100990420_G_A	1	100990420	13	276	9	552	0.0163	12	16218	0.0007	86.2079	25.7224	Inf	1.15e-11	1.76337	0.0160306	65	88056	0.00073817	0.00073817	65	0	MANE	synonymous_variant	DPH5	ENSG00000117543	rs750728564			0.139		FALSE							6.51e-05	0	0.00114208	not_NFE			17	12	0.5803	0.7888
chr1_100992704_A_T	1	100992704	7	1014	13	2028	0.0064	13	16216	0.0008	Inf	27.1275	Inf	1.77e-12	2.08346	0.00398077	24	88052	0.00027257	0.00027257	22	2	MANE	missense_variant	DPH5	ENSG00000117543	rs753594212	tolerated(0.06)	benign(0.098)	16.49		FALSE							1.8e-05	0	0.00030744	not_NFE			0	13	5.79e-05
chr1_101806219_C_T	1	101806219	7	1014	70	2028	0.0345	159	16212	0.0098	5.66087	4.27921	Inf	3.9e-23	2.08346	0.00398077	485	88030	0.00550949	0.00550949	465	20	MANE	intron_variant	OLFM3	ENSG00000118733	rs72729629			0.027		FALSE							0.0153263	0.0168546	0.00700845	shared	0.353832	1	48	159	3.25e-18	3.729
chr1_102890527_C_A	1	102890527	13	276	11	552	0.0199	25	16164	0.0015	22.6367	10.6005	Inf	1.93e-10	1.76337	0.0160306	240	87766	0.00273454	0.00273454	234	6	MANE	intron_variant	COL11A1	ENSG00000060718	rs200021369&COSV62183495			2.513		FALSE							0.00048286	0.00012417	0.00270961	shared	20.2748	2.37e-70	61	25	0.0007294	0.4576
chr1_102913704_T_A	1	102913704	1	337	43	674	0.0638	287	16212	0.0177	4.27068	3.16093	Inf	2.34e-13	1.59698	0.0124826	1194	87990	0.0135697	0.0135697	1130	64	MANE	splice_polypyrimidine_tract_variant&intron_variant	COL11A1	ENSG00000060718	rs186245518			0.002		FALSE							0.00617851	0.00654519	0.0149741	shared	2.28005	1.72e-57	221	287	2.99e-05	1.459	chr1_103017802_T_A
chr1_103017802_T_A	1	103017802	1	337	47	674	0.0697	417	16214	0.0257	3.073	2.31762	Inf	4.95e-10	1.59698	0.0124826	1990	88042	0.0226029	0.0226028	1890	100	MANE	intron_variant	COL11A1	ENSG00000060718	rs17461252			0.1		FALSE							0.0547473	0.060333	0.0236847	shared	0.361986	1	363	417	0.0004289	1.292	chr1_102913704_T_A
chr1_103575299_G_A	1	103575299	7	1014	96	2028	0.0473	410	16218	0.0253	2.19569	1.78824	Inf	4.9e-10	2.08346	0.00398077	1514	88054	0.017194	0.017194	1440	74	MANE	missense_variant	AMY2B	ENSG00000240038	rs140978983	deleterious(0)	probably_damaging(1)	26.1		TRUE							0.0279631	0.0314979	0.0178156	shared	0.538377	1	181	410	7.08e-28	2.571
chr1_103618978_G_A	1	103618978	2	784	16	1560	0.0103	24	16154	0.0015	18.8861	8.65432	Inf	1.85e-11	0.8032	0.00283438	39	87726	0.00044457	0.00044457	37	2	MANE	missense_variant	AMY2A	ENSG00000243480	rs765781153&COSV101340643	tolerated(0.06)	benign(0.101)	19.39		FALSE							4.46e-05	9.56e-07	0.0008249	shared	871.175	2.95e-41	4	24	3.27e-05	6.728
chr1_108148289_T_C	1	108148289	7	1014	25	2028	0.0123	39	16218	0.0024	12.6345	6.97784	Inf	6.02e-14	2.08346	0.00398077	131	88054	0.00148772	0.00148772	127	4	MANE	missense_variant	SLC25A24	ENSG00000085491	rs565764147	deleterious(0.01)	probably_damaging(0.945)	31		TRUE							7.73e-05	0	0.00132421	not_NFE			0	39	1.91e-13
chr1_108698565_C_CT	1	108698565	6	434	18	866	0.0208	50	16206	0.0031	10.1506	5.90308	Inf	3.79e-11	0.55752	0.00625111	222	88036	0.0025217	0.0025217	212	10	MANE	intron_variant	PRPF38B	ENSG00000134186	rs577281211			1.354		FALSE							0.00023653	2.15e-05	0.00379017	shared	154.123	2.26e-144	63	50	0.5716	0.8871
chr1_108712930_C_T	1	108712930	2	784	12	1568	0.0077	13	16218	0.0008	112.931	20.3114	Inf	7.61e-12	0.8032	0.00283438	24	88056	0.00027255	0.00027255	24	0	MANE	5_prime_UTR_variant	FNDC7	ENSG00000143107	rs376490261			16.86		FALSE							0.00019527	0.00014822	0.00070185	shared	2.75077	0.00107226	1	13	0.0005852	14.54
chr1_108728726_G_A	1	108728726	7	1014	41	2028	0.0202	119	16218	0.0073	3.73283	2.64948	Inf	4.7e-10	2.08346	0.00398077	442	88056	0.00501953	0.00501953	438	4	MANE	synonymous_variant	FNDC7	ENSG00000143107	rs11583590			0.238		FALSE							0.0209589	0.0217298	0.00577451	shared	0.250447	1	71	119	2.12e-05	1.88
chr1_108759971_T_A	1	108759971	7	1014	14	2024	0.0069	18	16182	0.0011	24.6524	8.99142	Inf	4.12e-10	2.08346	0.00398077	33	87870	0.00037555	0.00037556	33	0	MANE	splice_polypyrimidine_tract_variant&intron_variant	STXBP3	ENSG00000116266	rs769866825			8.908		FALSE							2.94e-05	9.07e-07	0.00051794	shared	576.889	7.75e-27	0	18	1.35e-06
chr1_108827175_T_G	1	108827175	7	1014	1223	2014	0.6072	8800	16066	0.5477	1.32125	1.21832	Inf	4.8e-09	2.08346	0.00398077	43108	87154	0.494619	0.494619	19510	23598	MANE	intron_variant	AKNAD1	ENSG00000162641	rs11102506&COSV62196364			0.717		FALSE							0.601341	0.630257	0.519412	shared	0.571612	1	7966	8800	4.57e-80	1.512	chr1_108827293_G_T
chr1_108827293_G_T	1	108827293	7	1014	1226	2022	0.6063	8787	16136	0.5446	1.33484	1.2311	Inf	1.22e-09	2.08346	0.00398077	43069	87458	0.492454	0.492454	19569	23500	MANE	missense_variant	AKNAD1	ENSG00000162641	rs7551421&COSV62196373	tolerated(1)	benign(0)	0.012		FALSE							0.591451	0.618387	0.518939	shared	0.596154	1	7977	8787	1.96e-77	1.5	chr1_108827175_T_G
chr1_108849040_G_C	1	108849040	7	1014	86	2028	0.0424	328	16214	0.0202	2.55163	2.0458	Inf	8.59e-12	2.08346	0.00398077	1217	88046	0.0138223	0.0138223	1183	34	MANE	missense_variant	AKNAD1	ENSG00000162641	rs11580913&COSV62198581&COSV62200721	tolerated(0.24)	benign(0.364)	7.361		FALSE							0.0740142	0.0759791	0.015912	shared	0.18261	1	180	328	2.61e-15	2.059
chr1_108885627_G_A	1	108885627	7	1014	688	2024	0.3399	4528	16150	0.2804	1.3794	1.26739	Inf	2.05e-10	2.08346	0.00398077	21440	87654	0.244598	0.244598	15798	5642	MANE	intron_variant	GPSM2	ENSG00000121957	rs10857987			13.34		FALSE							0.282365	0.276928	0.262273	shared	0.857367	1	3923	4528	3.14e-41	1.402	chr1_108922543_ACTT_A,chr1_108924236_G_A,chr1_108937356_G_T,chr1_108939598_C_T
chr1_108922543_ACTT_A	1	108922543	7	1014	683	2016	0.3388	4549	16122	0.2822	1.35714	1.24672	Inf	1.58e-09	2.08346	0.00398077	21420	87624	0.244454	0.244454	15718	5702	MANE	inframe_deletion	GPSM2	ENSG00000121957	rs35029887			14.43		FALSE							0.289228	0.28222	0.265768	shared	0.834679	1	3899	4549	1.17e-45	1.428	chr1_108885627_G_A,chr1_108924236_G_A,chr1_108937356_G_T,chr1_108939598_C_T
chr1_108924236_G_A	1	108924236	7	1014	483	2028	0.2382	2985	16218	0.1841	1.46036	1.32791	Inf	3.85e-11	2.08346	0.00398077	14540	88054	0.165126	0.165126	11864	2676	MANE	intron_variant	GPSM2	ENSG00000121957	rs705268&COSV51444755			1.154		FALSE							0.246701	0.243558	0.17552	shared	0.612484	1	2672	2985	6.97e-20	1.305	chr1_108885627_G_A,chr1_108922543_ACTT_A,chr1_108937356_G_T
chr1_108937356_G_T	1	108937356	7	1014	673	2028	0.3319	4487	16218	0.2767	1.35121	1.24101	Inf	2.89e-09	2.08346	0.00398077	21100	88056	0.23962	0.23962	15666	5434	MANE	downstream_gene_variant|missense_variant	GPSM2|CLCC1	ENSG00000121957|ENSG00000121940	rs168107&COSV56763454	tolerated(1)	benign(0)	2.194		FALSE							0.274511	0.2647	0.258699	shared	0.890071	1	3847	4487	6.78e-44	1.42	chr1_108885627_G_A,chr1_108922543_ACTT_A,chr1_108924236_G_A,chr1_108939598_C_T
chr1_108939598_C_T	1	108939598	7	1014	573	2008	0.2854	3573	16018	0.2231	1.4654	1.33962	Inf	1.6e-12	2.08346	0.00398077	15777	87174	0.180983	0.180983	12601	3176	MANE	intron_variant	CLCC1	ENSG00000121940	rs338480&COSV56765221			1.098		FALSE							0.214177	0.212452	0.202001	shared	0.836243	1	2683	3573	1.36e-68	1.636	chr1_108885627_G_A,chr1_108922543_ACTT_A,chr1_108937356_G_T
chr1_108971609_A_G	1	108971609	6	434	18	868	0.0207	34	16214	0.0021	20.2835	10.8472	Inf	1.08e-14	0.55752	0.00625111	109	88048	0.00123796	0.00123796	105	4	MANE	intron_variant	WDR47	ENSG00000085433	rs546602689			0.971		FALSE							0.00021832	0.00010861	0.00218792	shared	15.3047	3.96e-42	23	34	0.06375	1.654	chr1_109106978_G_A
chr1_109106978_G_A	1	109106978	6	434	17	868	0.0196	36	16218	0.0022	16.1096	8.74091	Inf	6.84e-13	0.55752	0.00625111	123	88054	0.00139687	0.00139687	119	4	MANE	intron_variant	C1orf194	ENSG00000179902	rs569239455			2.011		FALSE							0.00018051	3.23e-05	0.00254353	shared	55.9007	8.34e-69	26	36	0.09795	1.549	chr1_108971609_A_G
chr1_109161903_C_T	1	109161903	7	1014	42	2028	0.0207	109	16218	0.0067	4.45742	3.14388	Inf	4.47e-12	2.08346	0.00398077	532	88048	0.00604216	0.00604216	512	20	MANE	missense_variant	ELAPOR1	ENSG00000116299	rs74920406	tolerated(0.32)	probably_damaging(0.998)	23.6		FALSE							0.0370644	0.0450887	0.00581114	shared	0.118441	1	82	109	0.007047	1.489
chr1_109192882_T_C	1	109192882	5	1231	2276	2462	0.9245	14473	16218	0.8924	1.56399	1.36665	Inf	4.21e-09	0.154818	0.00075889	81163	88054	0.921741	0.0782588	6105	75058	MANE	splice_region_variant&intron_variant	ELAPOR1	ENSG00000116299	rs659659			1.522		FALSE							0.75861	0.755836	0.901991	shared	3.84166	0	17207	14473	8.67e-87	0.443	chr1_109192676_T_C,chr1_109192794_A_C,chr1_109194441_C_T,chr1_109194468_G_A,chr1_109194510_T_C,chr1_109194550_C_T
chr1_109197684_T_TGA	1	109197684	7	1014	136	1956	0.0695	613	15574	0.0394	2.05852	1.73372	Inf	9.47e-12	2.08346	0.00398077	2374	84580	0.0280681	0.0280681	2370	4	MANE	intron_variant	ELAPOR1	ENSG00000116299	rs375471602			5.878		FALSE							0.0366655	0.0366487	0.0359361	shared	0.761446	1	318	613	2.11e-31	2.213
chr1_109263161_C_T	1	109263161	2	784	18	1568	0.0115	32	16218	0.002	12.1366	6.3648	Inf	6.23e-11	0.8032	0.00283438	87	88056	0.00098801	0.00098801	81	6	MANE	synonymous_variant	CELSR2	ENSG00000143126	rs549652441			1.847		FALSE							8.38e-05	8.57e-06	0.00126789	shared	125.786	2.88e-48	5	32	1.09e-06	7.165
chr1_109264661_A_T	1	109264661	7	1014	279	2028	0.1376	1587	16218	0.0979	1.571	1.39407	Inf	4.55e-10	2.08346	0.00398077	7902	88056	0.0897383	0.0897383	7068	834	MANE	intron_variant	CELSR2	ENSG00000143126	rs6657811			0.798		FALSE	-0.18669|-0.142312|-0.159088	35.1926|15.0269|28.2951	LDL-C|Non_HDL_cholesterol|Total_cholesterol	Low density lipoprotein cholesterol|Non-high density lipoprotein cholesterol|Total cholesterol			0.119059	0.128044	0.0900557	shared	0.660362	1	1449	1587	5.57e-09	1.248	chr1_109262261_C_G
chr1_109268668_T_C	1	109268668	6	434	14	868	0.0161	29	16218	0.0018	16.7492	8.43076	Inf	5.22e-11	0.55752	0.00625111	84	88056	0.00095394	0.00095394	80	4	MANE	missense_variant	CELSR2	ENSG00000143126	rs571975275	tolerated(0.52)	benign(0)	22.3		FALSE							8.12e-05	1.86e-05	0.00117482	shared	64.098	9.05e-48	12	29	0.002722	2.704
chr1_109298296_C_T	1	109298296	7	1014	232	2024	0.1146	1275	16192	0.0787	1.6291	1.43017	Inf	6.93e-10	2.08346	0.00398077	4829	87926	0.0549212	0.0549212	4373	456	MANE	intron_variant	MYBPHL	ENSG00000221986	rs115030251			1.317		FALSE							0.118192	0.13515	0.0723734	shared	0.373819	1	618	1275	9.91e-74	2.419	chr1_109367391_C_T
chr1_109355349_T_C	1	109355349	19	59	5	118	0.0424	7	16216	0.0004	353.529	72.5962	Inf	3.89e-10	8.56641	0.233671	35	88038	0.00039756	0.00039756	35	0	MANE	intron_variant	SORT1	ENSG00000134243	rs369882337			5.701		FALSE							2.58e-05	0	0.00036702	not_NFE			12	7	0.4917	0.6518
chr1_109367391_C_T	1	109367391	7	1014	263	2026	0.1298	1472	16216	0.0908	1.60166	1.41648	Inf	2.75e-10	2.08346	0.00398077	5664	88040	0.0643344	0.0643344	5082	582	MANE	intron_variant	SORT1	ENSG00000134243	rs11581665			0.016		FALSE							0.110664	0.125719	0.0803292	shared	0.481344	1	751	1472	2.1e-77	2.31	chr1_109298296_C_T
chr1_109479558_C_G	1	109479558	9	330	7	660	0.0106	8	16218	0.0005	166.581	26.703	Inf	1.38e-09	1.41542	0.0141455	11	88056	0.00012492	0.00012492	7	4	MANE	upstream_gene_variant|3_prime_UTR_variant	ATXN7L2|SYPL2	ENSG00000162650|ENSG00000143028	rs372342837&COSV63993491			0.8		FALSE							4.72e-05	6.79e-06	0.00058267	shared	34.3203	4.35e-09	0	8	0.00247
chr1_109489892_C_T	1	109489892	19	59	5	118	0.0424	7	16218	0.0004	353.573	72.6057	Inf	3.89e-10	8.56641	0.233671	10	88056	0.00011356	0.00011356	10	0	MANE	upstream_gene_variant|intron_variant	CYB561D1|ATXN7L2	ENSG00000174151|ENSG00000162650	rs776442128			4.993		FALSE							8.08e-06	3.4e-06	8.8e-05	shared	59.9527	4.37e-09	0	7	0.005233
chr1_109751367_A_G	1	109751367	7	1014	371	2028	0.1829	2150	16218	0.1326	1.56195	1.40527	Inf	3.85e-12	2.08346	0.00398077	9752	88056	0.110748	0.110748	8464	1288	MANE	splice_polypyrimidine_tract_variant&intron_variant	EPS8L3	ENSG00000198758	rs45612540			0.373		FALSE							0.106086	0.112512	0.126073	shared	1.0216	0.108691	1788	2150	7.85e-23	1.396
chr1_109759144_AGTGTGTGTGTGTGTGTGTGTGT_A	1	109759144	7	1014	24	1990	0.0121	40	16008	0.0025	10.6779	6.0017	Inf	1.39e-12	2.08346	0.00398077	100	87062	0.00114861	0.00114861	94	6	MANE	intron_variant	EPS8L3	ENSG00000198758	rs3220009			11.82		FALSE							8.71e-05	1.02e-05	0.00130736	shared	121.793	1.04e-53	2	40	2.43e-11	22.43
chr1_110044836_G_A	1	110044836	7	1014	16	2028	0.0079	20	16218	0.0012	28.18	10.5172	Inf	1e-11	2.08346	0.00398077	33	88056	0.00037476	0.00037476	33	0	MANE	splice_region_variant&splice_polypyrimidine_tract_variant&intron_variant	STRIP1	ENSG00000143093	rs754870000			8.609		FALSE							8.24e-05	3.64e-05	0.00082349	shared	16.7894	3.84e-17	1	20	4.97e-06	22.38
chr1_110195743_G_A	1	110195743	7	1014	17	2028	0.0084	20	16218	0.0012	39.9581	13.4528	Inf	3.3e-13	2.08346	0.00398077	30	88056	0.00034069	0.00034069	30	0	MANE	splice_region_variant&synonymous_variant	SLC6A17	ENSG00000197106	rs767091779			14.08		FALSE							3.47e-05	1.69e-06	0.00059285	shared	343.796	2.33e-29	0	20	3.02e-07
chr1_110223033_G_A	1	110223033	7	1014	11	2028	0.0054	12	16218	0.0007	77.3599	13.7202	Inf	1.21e-09	2.08346	0.00398077	25	88056	0.00028391	0.00028391	25	0	MANE	missense_variant	KCNC4	ENSG00000116396	rs561508073&COSV63925249	tolerated(0.09)	benign(0.061)	22.8		FALSE							1.05e-05	0	0.00018664	not_NFE			0	12	0.0001227
chr1_110223208_A_G	1	110223208	6	434	12	868	0.0138	27	16218	0.0017	14.3304	6.947	Inf	4.23e-09	0.55752	0.00625111	248	88056	0.00281639	0.00281639	242	6	MANE	missense_variant	KCNC4	ENSG00000116396	rs557039649	tolerated(0.16)	benign(0.022)	22.9		FALSE							0.00014559	3.39e-06	0.00250346	shared	914.128	1.09e-156	78	27	7.9e-06	0.3859
chr1_110232865_G_A	1	110232865	1	337	8	674	0.0119	10	16218	0.0006	93.1221	22.6222	Inf	3.57e-10	1.59698	0.0124826	18	88056	0.00020442	0.00020442	18	0	MANE	intron_variant	KCNC4	ENSG00000116396	rs369955576&COSV100873643			15.85		FALSE							5.75e-05	2.41e-05	0.00012779	shared	12.1045	8.47e-08	0	10	0.0005506
chr1_110593911_T_C	1	110593911	7	1014	23	2028	0.0113	48	16218	0.003	6.49914	3.86139	Inf	2.03e-09	2.08346	0.00398077	198	88054	0.00224862	0.00224862	190	8	MANE	3_prime_UTR_variant	KCNA2	ENSG00000177301	rs754810085			18.97		FALSE							0.00011226	6.98e-06	0.00184713	shared	263.511	1.27e-87	15	48	3.31e-06	3.584
chr1_111236062_A_G	1	111236062	2	784	13	1568	0.0083	20	16218	0.0012	17.4813	7.44242	Inf	2.49e-09	0.8032	0.00283438	135	88056	0.00153312	0.00153312	135	0	MANE	missense_variant	CHI3L2	ENSG00000064886	rs746161588	deleterious(0.04)	probably_damaging(0.997)	24.6		TRUE							5.39e-05	0	0.00090033	not_NFE			24	20	0.8805	0.9313
chr1_111691336_C_T	1	111691336	6	434	18	868	0.0207	34	16210	0.0021	20.2783	10.8444	Inf	1.08e-14	0.55752	0.00625111	73	87998	0.00082956	0.00082956	69	4	MANE	splice_region_variant&5_prime_UTR_variant	RAP1A	ENSG00000116473	rs189841450&COSV100712714			14.86		FALSE							0.00015248	5.21e-05	0.00188414	shared	19.5851	2.76e-29	1	34	1.56e-10	38.06
chr1_111786931_G_A	1	111786931	7	1014	38	2028	0.0187	44	16218	0.0027	45.0797	21.1725	Inf	1.18e-28	2.08346	0.00398077	144	88052	0.0016354	0.0016354	136	8	MANE	intron_variant	KCND3	ENSG00000171385	rs72548726			1.627		FALSE							0.00018031	0.00014661	0.00094439	shared	9.14645	2.3e-26	2	44	1.51e-12	24.65
chr1_112509492_G_T	1	112509492	1	337	17	674	0.0252	63	16204	0.0039	8.70733	5.13912	Inf	4.62e-10	1.59698	0.0124826	212	87992	0.00240931	0.00240931	206	6	MANE	intron_variant	WNT2B	ENSG00000134245	rs200530988			9.805		FALSE							0.00551085	0.00622555	0.00379585	shared	0.363661	1	15	63	1.67e-09	4.709
chr1_112555912_C_T	1	112555912	7	1014	319	2028	0.1573	1846	16214	0.1139	1.54737	1.38256	Inf	1.59e-10	2.08346	0.00398077	8028	88030	0.0911962	0.0911962	7058	970	MANE	missense_variant	ST7L	ENSG00000007341	rs6658555&COSV58307820	deleterious(0.04)	possibly_damaging(0.663)	25.8		TRUE							0.226729	0.254554	0.104428	shared	0.307896	1	1421	1846	6.76e-29	1.51	chr1_112705091_G_A
chr1_112582086_A_G	1	112582086	7	1014	13	2028	0.0064	14	16212	0.0009	91.4688	16.6521	Inf	2.2e-11	2.08346	0.00398077	27	87996	0.00030683	0.00030683	25	2	MANE	synonymous_variant	ST7L	ENSG00000007341	rs750703241			13.31		FALSE							1.18e-05	0	0.00020886	not_NFE			0	14	2.73e-05
chr1_112689806_C_A	1	112689806	7	1014	49	2028	0.0242	78	16218	0.0048	12.0871	8.02254	Inf	1.77e-25	2.08346	0.00398077	290	88056	0.00329336	0.00329336	280	10	MANE	intron_variant	MOV10	ENSG00000155363	rs144264245			2.582		FALSE							0.00023538	7.49e-05	0.00281099	shared	40.9477	9.24e-108	27	78	2.05e-08	3.24
chr1_112722308_C_G	1	112722308	3	890	333	1780	0.1871	2237	16214	0.138	1.51442	1.35583	Inf	5.28e-10	0.39489	0.00183413	9462	88034	0.107481	0.107481	8164	1298	MANE	synonymous_variant	TAFA3	ENSG00000184599	rs35995150			0.976		FALSE							0.12199	0.134314	0.123413	shared	0.795376	1	1535	2237	5.67e-56	1.73	chr1_112712834_C_A
chr1_112723002_G_A	1	112723002	13	276	11	552	0.0199	14	16218	0.0009	105.948	33.0698	Inf	2.14e-14	1.76337	0.0160306	31	88056	0.00035205	0.00035205	31	0	MANE	splice_polypyrimidine_tract_variant&intron_variant	TAFA3	ENSG00000184599	rs574733898			2.349		FALSE							6.61e-05	1.7e-06	0.0011597	shared	256.692	8.13e-22	1	14	0.0002979	15.66
chr1_113114638_T_C	1	113114638	11	684	8	1368	0.0058	8	16218	0.0005	Inf	24.0073	Inf	2.52e-09	1.68565	0.00638604	31	88056	0.00035205	0.00035205	27	4	MANE	synonymous_variant	LRIG2	ENSG00000198799	rs764586578			2.208		FALSE							1.05e-05	1.69e-06	0.00012077	shared	137.409	1.75e-11	0	8	0.00247
chr1_113114884_G_T	1	113114884	13	276	9	552	0.0163	12	16218	0.0007	86.2079	25.7224	Inf	1.15e-11	1.76337	0.0160306	30	88054	0.0003407	0.0003407	28	2	MANE	splice_region_variant&intron_variant	LRIG2	ENSG00000198799	rs546756825			9.867		FALSE							6.42e-05	0	0.00114834	not_NFE			5	12	0.08598	2.684
chr1_113391090_C_G	1	113391090	7	1014	15	2028	0.0074	20	16186	0.0012	21.0847	8.38789	Inf	2.35e-10	2.08346	0.00398077	69	87816	0.00078573	0.00078573	67	2	MANE	synonymous_variant	MAGI3	ENSG00000081026	rs376151744			13.05		FALSE							0.00133225	0.00159174	0.00056114	shared	0.384622	1	1	20	4.98e-06	22.37
chr1_113710444_C_T	1	113710444	9	330	9	660	0.0136	14	16218	0.0009	42.9834	15.2446	Inf	4.84e-10	1.41542	0.0141455	21	88056	0.00023848	0.00023849	21	0	MANE	missense_variant	PHTF1	ENSG00000116793	rs756416661&COSV63367063	tolerated(0.22)	benign(0.003)	20.8		FALSE							0.00010597	5.09e-05	0.001142	shared	8.02017	1.93e-08	0	14	2.73e-05
chr1_113713353_G_T	1	113713353	7	1014	78	2028	0.0385	296	16218	0.0183	2.56362	2.03207	Inf	6.11e-11	2.08346	0.00398077	1309	88050	0.0148665	0.0148666	1265	44	MANE	missense_variant	PHTF1	ENSG00000116793	rs61730007&COSV63367527&COSV63367903	tolerated(0.72)	benign(0.039)	14.96		FALSE							0.0109763	0.0121887	0.0136115	shared	1.3458	3.14e-11	265	296	0.008201	1.253	chr1_113549656_A_G,chr1_113614704_C_T,chr1_113767251_T_C
chr1_113833148_A_G	1	113833148	7	1014	25	2026	0.0123	28	16188	0.0017	58.9739	20.7222	Inf	5.37e-20	2.08346	0.00398077	42	87790	0.00047841	0.00047841	38	4	CANONICAL	splice_polypyrimidine_tract_variant&intron_variant|intron_variant&non_coding_transcript_variant	PTPN22|NA	ENSG00000134242|ENSG00000231128													5.04e-05	0	0.00089685	not_NFE			0	28	7.58e-10
chr1_113838551_G_T	1	113838551	7	1014	23	2028	0.0113	37	16218	0.0023	11.6108	6.3399	Inf	1.6e-12	2.08346	0.00398077	105	88056	0.00119242	0.00119242	103	2	CANONICAL	missense_variant|intron_variant&non_coding_transcript_variant	PTPN22|NA	ENSG00000134242|ENSG00000231128		tolerated(0.39)	possibly_damaging(0.543)										7.75e-05	8.48e-07	0.00132884	shared	1628	2.21e-73	11	37	3.24e-05	3.766
chr1_113858605_T_G	1	113858605	7	1014	30	2018	0.0149	64	16094	0.004	6.23117	3.98427	Inf	1.57e-11	2.08346	0.00398077	167	87378	0.00191124	0.00191124	159	8	CANONICAL	intron_variant|intron_variant&non_coding_transcript_variant|intron_variant&non_coding_transcript_variant	PTPN22|NA|AP4B1-AS1	ENSG00000134242|ENSG00000231128|ENSG00000226167													0.00077143	0.00054002	0.00170825	shared	3.7552	1.65e-18	5	64	7.83e-16	14.36
chr1_113895870_A_C	1	113895870	7	1014	14	2028	0.0069	14	16218	0.0009	Inf	29.4863	Inf	2.2e-13	2.08346	0.00398077	27	88056	0.00030662	0.00030662	25	2	MANE	missense_variant	AP4B1	ENSG00000134262	rs780654750	deleterious(0)	probably_damaging(0.99)	29.2		TRUE							1.24e-05	8.47e-07	0.00020859	shared	476.693	3.05e-21	0	14	2.73e-05
chr1_113900180_G_A	1	113900180	9	330	7	660	0.0106	8	16218	0.0005	166.581	26.703	Inf	1.38e-09	1.41542	0.0141455	17	88056	0.00019306	0.00019306	17	0	MANE	missense_variant	AP4B1	ENSG00000134262	rs373681764	deleterious(0.01)	probably_damaging(0.999)	24		TRUE							4.27e-05	1.19e-05	0.00057086	shared	19.6392	9.16e-08	0	8	0.00247
chr1_114575569_G_A	1	114575569	7	1014	40	2026	0.0197	79	16208	0.0049	7.30152	4.90656	Inf	1.99e-16	2.08346	0.00398077	313	88018	0.00355609	0.00355609	297	16	MANE	intron_variant	BCAS2	ENSG00000116752	rs375019963			0.346		FALSE							0.00039648	0.00014543	0.00477734	shared	21.4964	3.39e-89	28	79	2.78e-08	3.165
chr1_114581582_T_C	1	114581582	1	337	14	674	0.0208	18	16218	0.0011	82.2793	29.9912	Inf	1.05e-16	1.59698	0.0124826	58	88054	0.00065869	0.00065869	56	2	MANE	downstream_gene_variant|missense_variant	DENND2C|BCAS2	ENSG00000175984|ENSG00000116752	rs62621917&COSV101058692	tolerated(0.12)	benign(0)	22.2		FALSE							0.00790308	0.00983941	0.00077282	shared	0.0674447	1	5	18	0.003019	4.027
chr1_114595831_C_T	1	114595831	7	1014	23	2028	0.0113	27	16214	0.0017	40.6527	15.8943	Inf	1.63e-17	2.08346	0.00398077	121	88030	0.00137453	0.00137453	109	12	MANE	splice_donor_variant	DENND2C	ENSG00000175984	rs756847329			34	HC						FALSE		3.97e-05	0	0.00069173	not_NFE			2	27	1.99e-07	15.11
chr1_114600196_T_C	1	114600196	7	1014	14	2028	0.0069	14	16218	0.0009	Inf	29.4863	Inf	2.2e-13	2.08346	0.00398077	25	88050	0.00028393	0.00028393	25	0	MANE	splice_region_variant&intron_variant	DENND2C	ENSG00000175984	rs763509840			13.88		FALSE							1.06e-05	0	0.00018742	not_NFE			0	14	2.73e-05
chr1_114611062_GACTC_G	1	114611062	2	784	12	1568	0.0077	13	16214	0.0008	112.9	20.3059	Inf	7.63e-12	0.8032	0.00283438	36	88052	0.00040885	0.00040885	36	0	MANE	splice_region_variant&intron_variant	DENND2C	ENSG00000175984				14.84		FALSE							4.09e-05	3.39e-06	0.00063683	shared	111.475	1.58e-17	0	13	5.78e-05
chr1_114621976_T_C	1	114621976	7	1014	17	2028	0.0084	17	16218	0.001	Inf	36.6123	Inf	4.21e-16	2.08346	0.00398077	24	88056	0.00027255	0.00027255	24	0	MANE	synonymous_variant	DENND2C	ENSG00000175984	rs774272031			1.776		FALSE							2.51e-05	0	0.00045206	not_NFE			0	17	2.88e-06
chr1_114680300_G_A	1	114680300	9	330	9	660	0.0136	16	16218	0.001	30.6875	11.8994	Inf	2.57e-09	1.41542	0.0141455	140	88056	0.0015899	0.0015899	138	2	MANE	synonymous_variant	AMPD1	ENSG00000116748	rs569520455&COSV62419577			7.378		FALSE							0.00010347	2.88e-05	0.00115278	shared	52.5556	1.13e-57	36	16	0.01806	0.4962
chr1_116395187_A_G	1	116395187	7	1014	38	2028	0.0187	100	16218	0.0062	4.35099	3.01617	Inf	7.54e-11	2.08346	0.00398077	403	88054	0.00457674	0.00457674	383	20	MANE	missense_variant	ATP1A1	ENSG00000163399	rs77217304&COSV55190446	tolerated(0.42)	benign(0)	1.137		FALSE							0.0267648	0.0299602	0.00535816	shared	0.133471	1	41	100	1.39e-08	2.737	chr1_116399396_T_A
chr1_116399396_T_A	1	116399396	7	1014	30	2028	0.0148	54	16212	0.0033	8.85648	5.44293	Inf	4.54e-14	2.08346	0.00398077	257	88042	0.00291906	0.00291906	241	16	MANE	intron_variant	ATP1A1	ENSG00000163399	rs140757717			6.746		FALSE							0.00594128	0.00710659	0.00182139	shared	0.326283	1	26	54	0.000293	2.326	chr1_116395187_A_G
chr1_116521889_T_C	1	116521889	2	784	15	1566	0.0096	18	16198	0.0011	47.1219	15.5797	Inf	3.49e-13	0.8032	0.00283438	36	87930	0.00040942	0.00040942	34	2	MANE	intron_variant	CD58	ENSG00000116815	rs371147528			7.897		FALSE							0.00016661	0.00011726	0.00117704	shared	4.47711	6.53e-07	0	18	1.36e-06
chr1_116603984_T_C	1	116603984	9	330	10	660	0.0152	10	16218	0.0006	Inf	68.2615	Inf	1.17e-14	1.41542	0.0141455	17	88056	0.00019306	0.00019306	17	0	MANE	missense_variant	IGSF3	ENSG00000143061	rs751557008	tolerated(1)	benign(0.003)	0.959		FALSE							4.84e-05	0	0.00084556	not_NFE			0	10	0.0005506
chr1_116616364_C_T	1	116616364	7	1014	18	2028	0.0089	25	16218	0.0015	18.1376	8.19686	Inf	1.05e-11	2.08346	0.00398077	41	88056	0.00046561	0.00046561	41	0	MANE	missense_variant	IGSF3	ENSG00000143061	rs774208750&COSV59586368	deleterious(0)	probably_damaging(0.999)	25		TRUE							3.85e-05	8.48e-07	0.00067039	shared	862.496	4.88e-38	0	25	7.07e-09		chr1_116585033_G_C
chr1_117623763_G_A	1	117623763	2	784	16	1568	0.0102	29	16218	0.0018	11.6039	5.87622	Inf	1.08e-09	0.8032	0.00283438	133	88056	0.0015104	0.0015104	127	6	MANE	missense_variant	TENT5C	ENSG00000183508	rs145471785&COSV99055027	tolerated(0.14)	benign(0.183)	23		FALSE							0.00890783	0.0108309	0.00208594	shared	0.138517	1	23	29	0.266	1.41
chr1_117881898_C_CA	1	117881898	4	641	26	1278	0.0203	64	16202	0.004	8.13288	5.13933	Inf	5.26e-13	1.05301	0.00460451	259	87950	0.00294486	0.00294486	247	12	MANE	intron_variant	GDAP2	ENSG00000196505	rs199732546			3.695		FALSE							0.00803555	0.0092786	0.00325714	shared	0.318303	1	38	64	0.001949	1.887	chr1_118039434_A_G
chr1_117987904_A_G	1	117987904	4	641	22	1282	0.0172	48	16218	0.003	10.0101	5.92492	Inf	1.76e-12	1.05301	0.00460451	282	88056	0.00320251	0.00320251	270	12	MANE	intron_variant	SPAG17	ENSG00000155761	rs540031034			10.23		FALSE							0.00015061	1.7e-06	0.00252847	shared	1804.97	3.49e-161	58	48	0.6981	0.9247
chr1_118031696_T_C	1	118031696	10	607	13	1214	0.0107	16	16216	0.001	54.1274	17.4543	Inf	9.88e-13	0.647982	0.00483628	44	88024	0.00049986	0.00049986	44	0	MANE	missense_variant	SPAG17	ENSG00000155761	rs553928505	tolerated(0.16)	benign(0.017)	15.59		FALSE							2.11e-05	0	0.00035206	not_NFE			10	16	0.1702	1.789
chr1_118039434_A_G	1	118039434	4	641	26	1282	0.0203	63	16218	0.0039	8.33334	5.25304	Inf	3.55e-13	1.05301	0.00460451	234	88050	0.00265758	0.00265758	222	12	MANE	synonymous_variant	SPAG17	ENSG00000155761	rs144455655			7.959		FALSE							0.0084627	0.00969841	0.00309788	shared	0.280259	1	31	63	0.0001641	2.276	chr1_117881898_C_CA
chr1_119415497_G_T	1	119415497	7	1014	13	2028	0.0064	14	16216	0.0009	91.4946	16.6572	Inf	2.19e-11	2.08346	0.00398077	24	88054	0.00027256	0.00027256	24	0	MANE	missense_variant	HSD3B2	ENSG00000203859	rs762899067	deleterious(0.02)	possibly_damaging(0.67)	21.9		TRUE							2.11e-05	0	0.00037327	not_NFE			0	14	2.73e-05
chr1_119743997_C_A	1	119743997	7	1014	18	2028	0.0089	24	16218	0.0015	21.1624	9.16295	Inf	3.33e-12	2.08346	0.00398077	92	88056	0.00104479	0.00104479	88	4	MANE	missense_variant|downstream_gene_variant	PHGDH|HMGCS2	ENSG00000092621|ENSG00000134240	rs151275800	tolerated(0.83)	benign(0)	8.884		FALSE							0.00071743	0.00041612	0.00107602	shared	1.88999	0.00208333	3	24	8e-06	8.953
chr1_119799809_T_C	1	119799809	20	78	5	156	0.0321	7	16218	0.0004	265.999	54.3909	Inf	1.6e-09	2.23692	0.0801965	13	88056	0.00014763	0.00014763	13	0	MANE	synonymous_variant	REG4	ENSG00000134193	rs1444798281			1.243		FALSE							2.48e-06	0	3.29e-05	not_NFE			0	7	0.005233
chr1_119893943_G_C	1	119893943	7	1014	17	2028	0.0084	18	16218	0.0011	119.894	22.6022	Inf	6.7e-15	2.08346	0.00398077	22	88056	0.00024984	0.00024984	20	2	MANE	3_prime_UTR_variant	ADAM30	ENSG00000134249	rs765616969			0.107		FALSE							1.57e-05	0	0.00029299	not_NFE			0	18	1.36e-06
chr1_119920425_C_T	1	119920425	2	784	16	1568	0.0102	24	16216	0.0015	18.8584	8.64135	Inf	1.88e-11	0.8032	0.00283438	43	88052	0.00048835	0.00048835	43	0	MANE	intron_variant	NOTCH2	ENSG00000134250	rs200456631&COSV99867888			2.797		FALSE							0.00086636	0.00054842	0.00084597	shared	1.32763	0.10388	1	24	3.19e-07	26.87
chr1_119937998_G_C	1	119937998	7	1014	12	2028	0.0059	12	16218	0.0007	Inf	24.7756	Inf	1.42e-11	2.08346	0.00398077	32	88056	0.00036341	0.00036341	32	0	MANE	missense_variant	NOTCH2	ENSG00000134250	rs782647890&COSV56697896&COSV56711087	tolerated(0.06)	possibly_damaging(0.607)	23.5		FALSE							1.55e-05	8.47e-07	0.0002415	shared	511.582	9.2e-23	3	12	0.01689	4.473
chr1_145291631_C_T	1	145291631	4	641	14	1282	0.0109	18	16218	0.0011	41.1788	15.0149	Inf	7.87e-13	1.05301	0.00460451	59	88056	0.00067003	0.00067003	59	0	CANONICAL	upstream_gene_variant|synonymous_variant	NA|NBPF20	ENSG00000236140|ENSG00000162825													6.2e-05	1.78e-05	0.0008463	shared	49.1155	2.22e-33	12	18	0.2003	1.677
chr1_145292361_C_A	1	145292361	2	784	12	1560	0.0077	16	16152	0.001	28.2565	10.01	Inf	7.97e-10	0.8032	0.00283438	27	87626	0.00030813	0.00030813	27	0	CANONICAL	intron_variant|upstream_gene_variant	NBPF20|NA	ENSG00000162825|ENSG00000236140													0.00010949	3.17e-05	0.00075531	shared	15.6706	8.1e-12	1	16	7.69e-05	17.88
chr1_145575689_C_T	1	145575689	9	330	9	660	0.0136	12	16216	0.0007	71.4936	21.3307	Inf	5.73e-11	1.41542	0.0141455	18	88052	0.00020442	0.00020443	16	2	CANONICAL	non_coding_transcript_exon_variant	NBPF25P	ENSG00000272150													8.43e-05	0	0.00086964	not_NFE			1	12	0.001146	13.42
chr1_145663425_G_A	1	145663425	7	1014	21	2028	0.0104	22	16216	0.0014	148.375	28.5917	Inf	1.94e-18	2.08346	0.00398077	33	88046	0.0003748	0.0003748	33	0	MANE	splice_donor_variant	GPR89A	ENSG00000117262	rs782085423			27.3	HC								4.53e-05	0	0.00053936	not_NFE			0	22	6.73e-08
chr1_145736219_G_C	1	145736219	11	684	17	1366	0.0124	33	16190	0.002	11.6593	6.17834	Inf	1.6e-10	1.68565	0.00638604	98	87960	0.00111414	0.00111414	88	10	MANE	intron_variant|downstream_gene_variant	CD160|RNF115	ENSG00000117281|ENSG00000265491	rs782130703			8.61		FALSE							3.38e-05	2.56e-06	0.00056268	shared	377.989	6.16e-48	0	33	1.72e-11
chr1_145833380_G_A	1	145833380	11	684	14	1368	0.0102	19	16218	0.0012	30.6754	12.0572	Inf	6.73e-12	1.68565	0.00638604	65	88056	0.00073817	0.00073817	59	6	MANE	intron_variant	POLR3C	ENSG00000186141	rs781878868			1.615		FALSE							1.34e-05	8.79e-07	0.00021106	shared	627.376	1.43e-28	0	19	6.4e-07
chr1_145849573_G_A	1	145849573	7	1014	32	2028	0.0158	62	16218	0.0038	7.56697	4.81552	Inf	1.02e-13	2.08346	0.00398077	251	88056	0.00285046	0.00285046	249	2	MANE	downstream_gene_variant|missense_variant	NUDT17|PIAS3	ENSG00000186364|ENSG00000131788	rs201153529	tolerated_low_confidence(0.3)	benign(0.051)	13.1		FALSE							0.00032969	0.00014001	0.00227654	shared	22.7367	6.92e-93	47	62	0.04403	1.476
chr1_145893499_T_C	1	145893499	2	784	11	1568	0.007	12	16218	0.0007	103.464	18.3436	Inf	7.31e-11	0.8032	0.00283438	18	88056	0.00020442	0.00020442	18	0	MANE	intron_variant	ITGA10	ENSG00000143127	rs782699802			1.571		FALSE							2.47e-05	2.76e-06	0.00036285	shared	126.602	2.84e-16	0	12	0.0001227
chr1_145926792_G_T	1	145926792	13	276	12	552	0.0217	39	16218	0.0024	12.8668	6.67267	Inf	3.63e-09	1.76337	0.0160306	396	88056	0.00449714	0.00449714	386	10	MANE	intron_variant	RBM8A	ENSG00000265241	rs115417561			4.861		FALSE							0.00137732	0.00051187	0.00385409	shared	9.02457	1.63e-85	119	39	7.95e-09	0.3648	chr1_145906713_C_T,chr1_145927083_A_G
chr1_145927083_A_G	1	145927083	13	276	12	552	0.0217	39	16218	0.0024	12.8668	6.67267	Inf	3.63e-09	1.76337	0.0160306	395	88056	0.00448578	0.00448578	385	10	MANE	splice_polypyrimidine_tract_variant&splice_region_variant&intron_variant	RBM8A	ENSG00000265241	rs112273321			6.13		FALSE							0.00172378	0.00051998	0.00386643	shared	8.82739	8.29e-84	118	39	1.17e-08	0.3679	chr1_145906713_C_T,chr1_145926792_G_T
chr1_145957679_G_A	1	145957679	13	276	11	550	0.02	25	16188	0.0015	22.7584	10.6607	Inf	1.83e-10	1.76337	0.0160306	131	87930	0.00148982	0.00148982	125	6	MANE	downstream_gene_variant|synonymous_variant	ANKRD34A|LIX1L	ENSG00000272031|ENSG00000271601	rs587721934			9.149		FALSE							0.00010425	0	0.0018311	not_NFE			27	25	1	1.036
chr1_146019187_G_C	1	146019187	2	784	12	1568	0.0077	13	16218	0.0008	112.931	20.3114	Inf	7.61e-12	0.8032	0.00283438	19	88056	0.00021577	0.00021577	19	0	MANE	synonymous_variant	HJV	ENSG00000168509	rs782116984			8.949		FALSE							2.54e-05	8.48e-07	0.00042824	shared	441.595	1.01e-19	0	13	5.79e-05
chr1_146962149_T_C	1	146962149	1	337	16	674	0.0237	29	16218	0.0018	29.0271	14.6635	Inf	2.73e-15	1.59698	0.0124826	67	88054	0.0007609	0.0007609	61	6	CANONICAL	splice_polypyrimidine_tract_variant&intron_variant|upstream_gene_variant	NBPF12|PFN1P8	ENSG00000268043|ENSG00000244371													5.35e-05	0	0.00092346	not_NFE			1	29	1.04e-08	32.47
chr1_146964423_C_T	1	146964423	7	1014	12	2028	0.0059	13	16218	0.0008	84.4297	15.1918	Inf	1.63e-10	2.08346	0.00398077	14	88048	0.000159	0.000159	14	0	CANONICAL	missense_variant	NBPF12	ENSG00000268043		tolerated(0.6)	possibly_damaging(0.863)										2.31e-05	2.57e-06	0.00036355	shared	147.212	4.27e-18	0	13	5.8e-05
chr1_146964849_CTG_C	1	146964849	7	1014	111	2028	0.0547	397	16210	0.0245	2.8131	2.31121	Inf	5.46e-17	2.08346	0.00398077	1529	88032	0.0173687	0.0173687	1465	64	CANONICAL	intron_variant	NBPF12	ENSG00000268043													0.0527734	0.0590494	0.0204269	shared	0.2916	1	220	397	6.55e-18	2.043
chr1_146966643_G_A	1	146966643	7	1014	17	2028	0.0084	22	16218	0.0014	23.9838	9.73423	Inf	5.95e-12	2.08346	0.00398077	56	88052	0.00063599	0.00063599	54	2	CANONICAL	missense_variant	NBPF12	ENSG00000268043		tolerated(0.24)	possibly_damaging(0.678)										0.00015936	0.00010832	0.00086913	shared	6.18626	7.08e-11	1	22	1.26e-06	24.62
chr1_146970699_G_A	1	146970699	7	1014	26	2026	0.0128	43	16194	0.0027	10.8164	6.20874	Inf	1.44e-13	2.08346	0.00398077	170	87992	0.00193199	0.00193199	162	8	CANONICAL	synonymous_variant	NBPF12	ENSG00000268043													0.00473354	0.00539006	0.00172594	shared	0.323164	1	17	43	0.0001429	2.836	chr1_146970712_T_G
chr1_146970712_T_G	1	146970712	7	1014	26	2028	0.0128	42	16194	0.0026	11.4806	6.5237	Inf	6.6e-14	2.08346	0.00398077	163	87990	0.00185248	0.00185248	155	8	CANONICAL	missense_variant	NBPF12	ENSG00000268043		tolerated(1)	benign(0)										0.00491743	0.00573111	0.00187536	shared	0.278486	1	13	42	1.65e-05	3.623	chr1_146970699_G_A
chr1_146984795_T_C	1	146984795	7	1014	12	2028	0.0059	12	16218	0.0007	Inf	24.7756	Inf	1.42e-11	2.08346	0.00398077	18	88052	0.00020442	0.00020443	18	0	CANONICAL	intron_variant	NBPF12	ENSG00000268043													0.00016177	0.000172	0.00024242	shared	2.20115	0.00936706	1	12	0.001146	13.42
chr1_146994339_A_G	1	146994339	7	1014	18	2028	0.0089	21	16218	0.0013	42.3123	14.3542	Inf	4.78e-14	2.08346	0.00398077	36	88056	0.00040883	0.00040883	36	0	CANONICAL	missense_variant	NBPF12	ENSG00000268043		tolerated(0.4)	benign(0.009)										2.98e-05	8.48e-07	0.00049468	shared	719.456	6.5e-32	0	21	1.43e-07
chr1_147172063_C_A	1	147172063	7	1014	15	2028	0.0074	19	16218	0.0012	26.4009	9.753	Inf	6.45e-11	2.08346	0.00398077	93	88056	0.00105615	0.00105615	87	6	MANE	missense_variant	PRKAB2	ENSG00000131791	rs587635949	tolerated(0.74)	benign(0.003)	15.66		FALSE							2.22e-05	1.72e-06	0.00031477	shared	338.992	3.06e-29	1	19	9.86e-06	21.26
chr1_147190272_T_G	1	147190272	2	784	16	1564	0.0102	25	16196	0.0015	16.7871	7.90463	Inf	4.67e-11	0.8032	0.00283438	75	87920	0.00085305	0.00085305	75	0	MANE	intron_variant	FMO5	ENSG00000131781	rs782338111			10.03		FALSE							7.66e-05	6.83e-06	0.00110104	shared	110.954	6.37e-33	1	25	1.61e-07	27.98
chr1_147212527_T_C	1	147212527	7	1014	70	2028	0.0345	162	16216	0.01	5.4767	4.14802	Inf	1.45e-22	2.08346	0.00398077	473	88050	0.00537195	0.00537195	457	16	MANE	missense_variant	FMO5	ENSG00000131781	rs58351438&COSV54206746	deleterious(0.05)	possibly_damaging(0.88)	26.3		TRUE							0.0092408	0.0102477	0.0073927	shared	0.585692	1	45	162	8.18e-20	4.055
chr1_147280084_T_C	1	147280084	1	337	17	674	0.0252	67	16218	0.0041	8.01681	4.75613	Inf	1.3e-09	1.59698	0.0124826	317	88054	0.00360006	0.00360006	301	16	MANE	missense_variant	CHD1L	ENSG00000131778	rs373424057	tolerated(0.11)	benign(0.006)	19.36		FALSE							0.00019516	8.47e-07	0.00323884	shared	4536.16	4.98e-200	63	67	0.334	1.189
chr1_147294526_T_C	1	147294526	7	1014	10	2026	0.0049	10	16214	0.0006	Inf	20.1165	Inf	9.1e-10	2.08346	0.00398077	18	88044	0.00020444	0.00020444	18	0	MANE	intron_variant	CHD1L	ENSG00000131778	rs782185461			21									2e-05	0	0.0003455	not_NFE			0	10	0.0005502
chr1_147621030_C_T	1	147621030	1	337	14	674	0.0208	17	16218	0.001	109.979	35.8236	Inf	2.44e-17	1.59698	0.0124826	36	88056	0.00040883	0.00040883	34	2	MANE	missense_variant	BCL9	ENSG00000116128	rs781980536	tolerated(0.78)	probably_damaging(0.994)	22.3		FALSE							2.04e-05	0	0.00035138	not_NFE			0	17	2.88e-06
chr1_147943571_G_T	1	147943571	1	337	19	674	0.0282	88	16202	0.0054	6.49757	4.01971	Inf	2.71e-09	1.59698	0.0124826	525	87974	0.00596767	0.00596767	511	14	MANE	intron_variant	GPR89B	ENSG00000188092	rs782026564			1.522		FALSE							0.00016373	1.7e-06	0.00277864	shared	3880.73	0	137	88	0.01574	0.7164
chr1_148103852_T_C	1	148103852	15	91	5	182	0.0275	5	16218	0.0003	Inf	109.561	Inf	1.68e-10	4.49103	0.116544	9	88056	0.00010221	0.00010221	9	0	MANE	3_prime_UTR_variant	NBPF11	ENSG00000263956	rs1489393626			3.19		FALSE							2.61e-05	1.78e-05	4.4e-05	shared	8.17806	0.00072538	0	5	0.02347
chr1_148120742_T_C	1	148120742	7	1014	17	2028	0.0084	28	16218	0.0017	10.8918	5.41122	Inf	2.3e-09	2.08346	0.00398077	79	88056	0.00089716	0.00089716	77	2	MANE	intron_variant	NBPF11	ENSG00000263956	rs1571442947			2.808		FALSE							6.96e-05	1.19e-05	0.00094132	shared	70.8988	5.67e-34	1	28	2.06e-08	31.35	chr1_148122678_A_G
chr1_148122678_A_G	1	148122678	7	1014	16	2028	0.0079	16	16218	0.001	Inf	34.1865	Inf	3.39e-15	2.08346	0.00398077	40	88056	0.00045426	0.00045426	38	2	MANE	intron_variant	NBPF11	ENSG00000263956	rs1553271872			1.581		FALSE							1.81e-05	0	0.00031955	not_NFE			0	16	6.09e-06		chr1_148120742_T_C
chr1_149009530_A_G	1	149009530	7	1014	93	2028	0.0459	292	16218	0.018	3.37852	2.71033	Inf	1.95e-18	2.08346	0.00398077	1052	88054	0.0119472	0.0119472	1006	46	CANONICAL	upstream_gene_variant|upstream_gene_variant|intron_variant	NA|NA|PDE4DIP	ENSG00000289642|ENSG00000254913|ENSG00000178104													0.00127077	0.00034026	0.0148256	shared	38.9162	0	157	292	3.04e-14	2.098
chr1_149029862_A_G	1	149029862	7	1014	239	2028	0.1179	1316	16188	0.0813	1.62279	1.42717	Inf	5.51e-10	2.08346	0.00398077	6017	87886	0.0684637	0.0684637	5439	578	CANONICAL	missense_variant|upstream_gene_variant	PDE4DIP|NA	ENSG00000178104|ENSG00000255148		tolerated(1)	benign(0)										0.0441812	0.0452296	0.0725875	shared	1.60697	1.52e-95	1109	1316	6.76e-13	1.355
chr1_149935681_G_A	1	149935681	15	91	6	182	0.033	7	16218	0.0004	544.105	82.994	Inf	1.28e-11	4.49103	0.116544	16	88054	0.00018171	0.00018171	16	0	MANE	downstream_gene_variant|missense_variant	OTUD7B|MTMR11	ENSG00000264522|ENSG00000014914	rs202234090	tolerated(0.14)	probably_damaging(0.996)	24.5		FALSE							0.0001092	5.26e-05	8.82e-05	shared	3.87637	0.00338809	0	7	0.005233
chr1_150081315_CT_C	1	150081315	7	1014	85	2012	0.0422	360	15958	0.0226	2.19269	1.76212	Inf	4.69e-09	2.08346	0.00398077	1585	86652	0.0182916	0.0182916	1513	72	MANE	intron_variant	VPS45	ENSG00000136631	rs36004387			0.301		FALSE							0.0205469	0.0228713	0.0196703	shared	0.797582	1	259	360	4.65e-08	1.565
chr1_150092314_G_C	1	150092314	20	78	6	156	0.0385	7	16218	0.0004	638.962	97.1287	Inf	5e-12	2.23692	0.0801965	11	88056	0.00012492	0.00012492	11	0	MANE	missense_variant	VPS45	ENSG00000136631	rs782590059	tolerated(1)	benign(0.001)	17.57		FALSE							1.86e-06	0	3.29e-05	not_NFE			0	7	0.005233
chr1_150157341_C_T	1	150157341	7	1014	19	2028	0.0094	32	16214	0.002	10.3059	5.38847	Inf	4.45e-10	2.08346	0.00398077	98	88036	0.00111318	0.00111318	96	2	MANE	intron_variant	PLEKHO1	ENSG00000023902	rs180824449			2.232		FALSE							0.000761	0.00055954	0.00158972	shared	1.92696	0.0002717	5	32	1.09e-06	7.165
chr1_150159358_G_A	1	150159358	1	337	7	674	0.0104	7	16218	0.0004	Inf	43.5268	Inf	2.08e-10	1.59698	0.0124826	21	88052	0.0002385	0.0002385	21	0	MANE	synonymous_variant	PLEKHO1	ENSG00000023902	rs372807467&COSV50310396&COSV99215294			0.247		FALSE							2.54e-05	1.19e-05	0.00013175	shared	27.0003	2.85e-11	4	7	0.3685	1.956	chr1_151093320_A_G
chr1_150258104_C_T	1	150258104	11	684	17	1368	0.0124	28	16216	0.0017	16.965	8.42105	Inf	4.42e-12	1.68565	0.00638604	87	88048	0.0009881	0.0009881	83	4	MANE	5_prime_UTR_variant	CA14	ENSG00000118298	rs781995754			8.78		FALSE							3.69e-05	0	0.00063919	not_NFE			1	28	2.06e-08	31.35
chr1_150340367_A_G	1	150340367	7	1014	16	2026	0.0079	22	16208	0.0014	18.8002	7.98879	Inf	1.2e-10	2.08346	0.00398077	58	87992	0.00065915	0.00065915	56	2	MANE	intron_variant	PRPF3	ENSG00000117360	rs782763950			6.076		FALSE							6.64e-05	2.53e-05	0.00076479	shared	31.0934	2.45e-26	5	22	0.0003504	4.923
chr1_150497585_C_T	1	150497585	7	1014	34	2028	0.0168	95	16218	0.0059	3.94845	2.69454	Inf	4.61e-09	2.08346	0.00398077	357	88052	0.00405442	0.00405442	355	2	MANE	missense_variant	TARS2	ENSG00000143374	rs115720584&COSV99057817	tolerated(0.08)	possibly_damaging(0.867)	22.8		FALSE							0.0153924	0.0185527	0.00431508	shared	0.224306	1	50	95	1.19e-05	2.13
chr1_150507083_G_A	1	150507083	13	276	11	552	0.0199	14	16216	0.0009	105.935	33.0648	Inf	2.14e-14	1.76337	0.0160306	24	88040	0.0002726	0.0002726	22	2	MANE	3_prime_UTR_variant|upstream_gene_variant	TARS2|ECM1	ENSG00000143374|ENSG00000143369	rs587689532			5.321		FALSE							0.00012216	8.48e-07	0.00214319	shared	476.437	3.07e-21	0	14	2.74e-05		chr1_151265161_C_A
chr1_150508267_G_A	1	150508267	3	890	14	1780	0.0079	22	16218	0.0014	14.2945	6.38599	Inf	4.77e-09	0.39489	0.00183413	44	88056	0.00049968	0.00049968	44	0	MANE	missense_variant|downstream_gene_variant	ECM1|TARS2	ENSG00000143369|ENSG00000143374	rs762430561	tolerated_low_confidence(0.14)	benign(0.104)	15.24		FALSE							3.72e-05	0	0.00064774	not_NFE			1	22	1.26e-06	24.62
chr1_150554374_C_G	1	150554374	13	276	12	552	0.0217	23	16218	0.0014	31.6094	14.5339	Inf	2.06e-12	1.76337	0.0160306	48	88056	0.00054511	0.00054511	42	6	MANE	missense_variant	ADAMTSL4	ENSG00000143382	rs151226442	tolerated(0.28)	benign(0.001)	14.86		FALSE							5.08e-05	5.08e-06	0.0006921	shared	143.112	1.2e-33	2	23	5.54e-06	12.87	chr1_151055683_G_C
chr1_150557248_C_T	1	150557248	2	784	12	1568	0.0077	15	16218	0.0009	37.5953	11.9699	Inf	2.21e-10	0.8032	0.00283438	35	88056	0.00039747	0.00039747	33	2	MANE	missense_variant	ADAMTSL4	ENSG00000143382	rs745841113&CM104797	tolerated(0.07)	possibly_damaging(0.71)	19.7		FALSE							4.53e-05	4.24e-06	0.00071558	shared	109.674	2.99e-21	1	15	0.0001512	16.78	chr1_150816811_G_A,chr1_151042964_C_A
chr1_150557565_G_A	1	150557565	4	641	9	1282	0.007	9	16218	0.0006	Inf	29.6363	Inf	1.17e-10	1.05301	0.00460451	18	88056	0.00020442	0.00020442	18	0	MANE	missense_variant	ADAMTSL4	ENSG00000143382	rs780562270	tolerated(0.54)	benign(0)	0.001		FALSE							2.93e-05	2.72e-05	0.00013312	shared	11.7847	2.36e-08	2	9	0.03092	5.032
chr1_150560149_C_G	1	150560149	7	1014	85	2028	0.0419	180	16218	0.0111	6.48856	5.00061	Inf	1.48e-30	2.08346	0.00398077	681	88056	0.00773371	0.00773371	653	28	MANE	missense_variant	ADAMTSL4	ENSG00000143382	rs145169593&COSV54996708	tolerated(0.29)	possibly_damaging(0.81)	24.1		FALSE							0.00074098	0.00014153	0.00986958	shared	50.7793	3.93e-263	65	180	6.99e-17	3.119
chr1_150627351_C_T	1	150627351	7	1014	10	2028	0.0049	10	16218	0.0006	Inf	20.0994	Inf	9.17e-10	2.08346	0.00398077	23	88056	0.0002612	0.0002612	23	0	MANE	intron_variant	ENSA	ENSG00000143420	rs751469856			0.238		FALSE							1.8e-05	0	0.00032253	not_NFE			0	10	0.0005506
chr1_150648689_C_T	1	150648689	7	1014	12	2028	0.0059	15	16218	0.0009	28.1263	8.95238	Inf	4.48e-09	2.08346	0.00398077	28	88056	0.00031798	0.00031798	24	4	MANE	missense_variant	GOLPH3L	ENSG00000143457	rs186291546&COSV55046751	deleterious(0.01)	probably_damaging(0.995)	25.1		TRUE							0.00036787	0.00041336	0.00035151	shared	1.05665	0.453128	0	15	1.29e-05		chr1_150263680_G_A
chr1_150804120_C_G	1	150804120	7	1014	52	2028	0.0256	54	16218	0.0033	186.863	56.7882	Inf	6.94e-45	2.08346	0.00398077	95	88056	0.00107886	0.00107886	85	10	MANE	missense_variant	CTSK	ENSG00000143387	rs201315936	tolerated(0.46)	benign(0)	10.48		FALSE							7.56e-05	0	0.00130637	not_NFE			0	54	2.42e-18
chr1_150816811_G_A	1	150816811	2	784	12	1568	0.0077	14	16218	0.0009	56.4477	14.99	Inf	4.85e-11	0.8032	0.00283438	44	88056	0.00049968	0.00049968	42	2	MANE	synonymous_variant	ARNT	ENSG00000143437	rs587628747			10.22		FALSE							4.1e-05	8.52e-07	0.00070041	shared	897.05	1.65e-39	12	14	0.5583	1.304	chr1_150557248_C_T,chr1_151042964_C_A
chr1_150817983_C_T	1	150817983	7	1014	20	2028	0.0099	21	16216	0.0013	141.24	27.0714	Inf	1.49e-17	2.08346	0.00398077	31	88052	0.00035206	0.00035207	31	0	MANE	missense_variant	ARNT	ENSG00000143437	rs751427271	tolerated(0.71)	benign(0.15)	19.84		FALSE							3.35e-05	0	0.00059351	not_NFE			0	21	1.42e-07
chr1_150964408_A_T	1	150964408	7	1014	10	2028	0.0049	10	16218	0.0006	Inf	20.0994	Inf	9.17e-10	2.08346	0.00398077	17	88056	0.00019306	0.00019306	17	0	MANE	downstream_gene_variant|3_prime_UTR_variant	CERS2|SETDB1	ENSG00000143418|ENSG00000143379	rs778443413			14.46		FALSE							1.07e-05	2.01e-06	0.00015239	shared	145.449	1.04e-13	0	10	0.0005506
chr1_151042964_C_A	1	151042964	2	784	12	1568	0.0077	14	16218	0.0009	56.4477	14.99	Inf	4.85e-11	0.8032	0.00283438	32	88056	0.00036341	0.00036341	30	2	MANE	upstream_gene_variant|missense_variant	C1orf56|BNIPL	ENSG00000143443|ENSG00000163141	rs748153724	deleterious(0.03)	possibly_damaging(0.783)	22.2		TRUE							3.61e-05	0	0.00063426	not_NFE			0	14	2.73e-05		chr1_150557248_C_T,chr1_150816811_G_A
chr1_151055683_G_C	1	151055683	13	276	10	552	0.0181	22	16218	0.0014	24.0494	10.7027	Inf	8.61e-10	1.76337	0.0160306	46	88056	0.00052239	0.0005224	44	2	MANE	synonymous_variant|upstream_gene_variant|downstream_gene_variant	CDC42SE1|MLLT11|C1orf56	ENSG00000197622|ENSG00000213190|ENSG00000143443	rs587657674			12.03		FALSE							5.64e-05	0	0.00093495	not_NFE			2	22	1.05e-05	12.31	chr1_150554374_C_G
chr1_151093157_C_T	1	151093157	7	1014	22	2028	0.0108	24	16212	0.0015	77.7459	22.3796	Inf	2.67e-18	2.08346	0.00398077	45	88034	0.00051117	0.00051117	43	2	MANE	intron_variant	GABPB2	ENSG00000143458	rs750634304			0.319		FALSE							3.71e-05	2.05e-05	0.00035359	shared	34.1307	1.77e-24	0	24	1.49e-08
chr1_151093320_A_G	1	151093320	1	337	6	674	0.0089	6	16218	0.0004	Inf	35.8328	Inf	5.04e-09	1.59698	0.0124826	12	88056	0.00013628	0.00013628	12	0	MANE	synonymous_variant	GABPB2	ENSG00000143458				9.348		FALSE							2.48e-06	8.48e-07	3.31e-05	shared	206.288	3.5e-09	0	6	0.01108		chr1_150159358_G_A,chr1_151707681_C_A
chr1_151135631_G_A	1	151135631	20	78	6	156	0.0385	12	16218	0.0007	106.934	34.316	Inf	6.34e-10	2.23692	0.0801965	26	88056	0.00029527	0.00029527	24	2	MANE	missense_variant	SEMA6C	ENSG00000143434	rs587773245	tolerated(1)	probably_damaging(0.999)	16.81		FALSE							1.55e-05	0	0.00025251	not_NFE			4	12	0.0417	3.355
chr1_151232517_T_TC	1	151232517	15	91	8	182	0.044	8	16218	0.0005	Inf	200.887	Inf	2.16e-16	4.49103	0.116544	12	88056	0.00013628	0.00013628	12	0	MANE	intron_variant	PIP5K1A	ENSG00000143398													1.26e-06	0	2.3e-05	not_NFE			0	8	0.00247
chr1_151242255_C_A	1	151242255	13	276	13	552	0.0236	19	16218	0.0012	62.9742	25.6215	Inf	1.61e-15	1.76337	0.0160306	41	88056	0.00046561	0.00046561	41	0	MANE	missense_variant	PIP5K1A	ENSG00000143398	rs779584257	tolerated(0.44)	benign(0.011)	20.4		FALSE							7e-05	7.63e-06	0.00110889	shared	72.4937	2.04e-23	0	19	6.4e-07
chr1_151265161_C_A	1	151265161	13	276	11	552	0.0199	14	16218	0.0009	105.948	33.0698	Inf	2.14e-14	1.76337	0.0160306	31	88056	0.00035205	0.00035205	29	2	MANE	splice_polypyrimidine_tract_variant&splice_region_variant&intron_variant	PSMD4	ENSG00000159352	rs587688440			9.427		FALSE							0.00012194	0	0.00216252	not_NFE			2	14	0.001583	7.829	chr1_150507083_G_A
chr1_151287764_A_T	1	151287764	7	1014	25	2028	0.0123	34	16218	0.0021	19.659	9.90385	Inf	3.94e-16	2.08346	0.00398077	79	88056	0.00089716	0.00089716	79	0	MANE	downstream_gene_variant|synonymous_variant	PI4KB|ZNF687	ENSG00000143393|ENSG00000143373	rs144994348			0.855		FALSE							0.00015426	2.97e-05	0.00144918	shared	39.3019	1.24e-41	6	34	1.32e-06	6.345
chr1_151365241_T_C	1	151365241	9	330	7	660	0.0106	7	16218	0.0004	Inf	44.4676	Inf	1.79e-10	1.41542	0.0141455	7	88056	7.95e-05	7.95e-05	7	0	MANE	missense_variant	SELENBP1	ENSG00000143416	rs537359680	tolerated(0.38)	benign(0.001)	18.41		FALSE							6.14e-05	0	0.00105543	not_NFE			0	7	0.005233
chr1_151369227_G_A	1	151369227	2	784	360	1568	0.2296	2828	16218	0.1744	1.47095	1.3206	Inf	2.62e-09	0.8032	0.00283438	12293	88034	0.139639	0.139639	10241	2052	MANE	intron_variant	SELENBP1	ENSG00000143416	rs55906289			0.426		FALSE							0.310635	0.354472	0.159727	shared	0.306305	1	2116	2828	6.35e-52	1.597
chr1_151405060_C_T	1	151405060	12	45	4	90	0.0444	4	16218	0.0002	Inf	164.901	Inf	8.87e-10	2.50374	0.191542	6	88056	6.81e-05	6.81e-05	6	0	MANE	downstream_gene_variant|synonymous_variant	PSMB4|POGZ	ENSG00000159377|ENSG00000143442	rs200125187			8.238		FALSE							1.86e-06	0	0	not_NFE			0	4	0.04972
chr1_151519198_C_T	1	151519198	7	1014	21	2028	0.0104	23	16218	0.0014	74.2094	21.2567	Inf	1.96e-17	2.08346	0.00398077	101	88056	0.001147	0.001147	99	2	MANE	missense_variant	CGN	ENSG00000143375	rs140625740	deleterious(0)	probably_damaging(0.91)	24		TRUE							0.00148753	0.00159147	0.00121863	shared	0.694902	0.99204	15	23	0.1064	1.715
chr1_151524319_T_C	1	151524319	7	1014	23	2028	0.0113	23	16218	0.0014	Inf	50.7926	Inf	1.53e-21	2.08346	0.00398077	42	88056	0.00047697	0.00047697	40	2	MANE	synonymous_variant	CGN	ENSG00000143375	rs760834265			7.89		FALSE							3.47e-05	1.69e-06	0.00059281	shared	398.552	6.83e-34	0	23	3.18e-08		chr1_152311181_T_C
chr1_151776594_T_C	1	151776594	7	1014	13	2028	0.0064	16	16218	0.001	30.4897	9.84495	Inf	6.85e-10	2.08346	0.00398077	42	88056	0.00047697	0.00047697	38	4	MANE	missense_variant	TDRKH	ENSG00000182134	rs547627787	deleterious(0.01)	probably_damaging(0.985)	27		TRUE							3.16e-05	0	0.00054897	not_NFE			0	16	6.09e-06		chr1_152086830_T_G
chr1_151800911_G_A	1	151800911	5	1231	580	2462	0.2356	3106	16218	0.1915	1.37008	1.25498	Inf	2.05e-09	0.154818	0.00075889	23754	88056	0.26976	0.26976	16536	7218	MANE	3_prime_UTR_variant	LINGO4	ENSG00000213171	rs1521179&COSV64313620			2.335		FALSE							0.036602	0.00199767	0.222785	shared	176.321	0	5877	3106	2.93e-174	0.4937	chr1_151763069_A_G,chr1_151771958_T_C,chr1_151801375_T_A
chr1_151801375_T_A	1	151801375	5	1231	580	2462	0.2356	3110	16218	0.1918	1.36743	1.25255	Inf	2.53e-09	0.154818	0.00075889	23815	88056	0.270453	0.270453	16559	7256	MANE	downstream_gene_variant|missense_variant	RORC|LINGO4	ENSG00000143365|ENSG00000213171	rs61746299&COSV63214154	tolerated(0.95)	benign(0.086)	13.36		FALSE							0.0370747	0.00202071	0.222621	shared	174.536	0	5887	3110	7.45e-175	0.4933	chr1_151763069_A_G,chr1_151771958_T_C,chr1_151800911_G_A
chr1_152086830_T_G	1	152086830	7	1014	13	2028	0.0064	16	16218	0.001	30.4897	9.84495	Inf	6.85e-10	2.08346	0.00398077	36	88056	0.00040883	0.00040883	34	2	MANE	missense_variant	TCHHL1	ENSG00000182898	rs760922940	tolerated(0.26)	benign(0.007)	4.856		FALSE							3.28e-05	0	0.00057095	not_NFE			0	16	6.09e-06		chr1_151776594_T_C
chr1_152110436_C_T	1	152110436	4	641	9	1282	0.007	9	16218	0.0006	Inf	29.6363	Inf	1.17e-10	1.05301	0.00460451	17	88056	0.00019306	0.00019306	15	2	MANE	synonymous_variant	TCHH	ENSG00000159450	rs772483455&COSV64274284			0.964		FALSE							1.61e-05	8.47e-07	0.00026348	shared	309.335	1.13e-13	0	9	0.001166
chr1_152111405_G_A	1	152111405	2	784	10	1556	0.0064	12	16138	0.0007	47.116	12.0756	Inf	3.72e-09	0.8032	0.00283438	32	87664	0.00036503	0.00036503	32	0	MANE	synonymous_variant	TCHH	ENSG00000159450	rs777191543			6.913		FALSE							3.32e-05	2.55e-06	0.00053067	shared	161.227	1.3e-19	2	12	0.00531	6.72
chr1_152156134_G_A	1	152156134	15	91	7	182	0.0385	23	16218	0.0014	39.9847	16.2609	Inf	4.21e-09	4.49103	0.116544	61	88046	0.00069282	0.00069282	55	6	MANE	missense_variant	RPTN	ENSG00000215853	rs527782408&COSV60167086	tolerated(0.06)	benign(0.077)	0.077		FALSE							0.00010479	2.12e-05	0.00136267	shared	35.7439	6.82e-27	3	23	1.51e-05	8.579	chr1_152355520_A_T
chr1_152218420_G_C	1	152218420	2	784	20	1568	0.0128	33	16218	0.002	14.5416	7.66256	Inf	7.57e-13	0.8032	0.00283438	90	88028	0.0010224	0.0010224	88	2	MANE	stop_gained	HRNR	ENSG00000197915	rs374241804			32	LC								0.00016361	7.03e-05	0.0016473	shared	16.997	3.54e-32	8	33	2.42e-05	4.616	chr1_152218683_G_T
chr1_152218683_G_T	1	152218683	2	784	20	1568	0.0128	33	16218	0.002	14.5416	7.66256	Inf	7.57e-13	0.8032	0.00283438	90	88028	0.0010224	0.0010224	88	2	MANE	missense_variant	HRNR	ENSG00000197915	rs376727927&COSV100914080	tolerated(0.19)	benign(0)	4.207		FALSE							0.00017658	7.8e-05	0.0016581	shared	15.3285	8.62e-31	8	33	2.42e-05	4.616	chr1_152218420_G_C
chr1_152220113_G_A	1	152220113	6	434	11	868	0.0127	22	16214	0.0014	17.881	8.06032	Inf	3.98e-09	0.55752	0.00625111	73	88038	0.00082919	0.00082919	71	2	MANE	stop_gained	HRNR	ENSG00000197915	rs115929005&COSV64255144			32	LC								9.11e-05	2.63e-05	0.00116494	shared	43.2652	1.2e-41	17	22	0.265	1.447
chr1_152221303_T_A	1	152221303	7	1014	52	2028	0.0256	65	16218	0.004	28.6733	16.7732	Inf	1.95e-35	2.08346	0.00398077	156	88056	0.0017716	0.0017716	146	10	MANE	missense_variant	HRNR	ENSG00000197915	rs764819474	deleterious(0)	probably_damaging(0.994)	24.6		TRUE							0.00013321	1.69e-06	0.00228371	shared	1104.02	1.28e-99	1	65	2.18e-20	72.94
chr1_152305158_A_G	1	152305158	13	276	11	550	0.02	18	16212	0.0011	45.5772	18.6456	Inf	1.59e-12	1.76337	0.0160306	36	88024	0.00040898	0.00040898	34	2	MANE	missense_variant	FLG	ENSG00000143631	rs3126068&COSV64239855	tolerated(1)	benign(0.034)	0.004		FALSE							0.000194	7.54e-05	0.00222037	shared	8.11256	5e-12	3	18	0.0005845	6.714
chr1_152308015_C_T	1	152308015	9	330	9	660	0.0136	12	16216	0.0007	71.4936	21.3307	Inf	5.73e-11	1.41542	0.0141455	21	88048	0.00023851	0.00023851	21	0	MANE	missense_variant	FLG	ENSG00000143631	rs200457079&COSV64237759	tolerated(0.66)	benign(0)	0.349		FALSE							0.0002635	0.0002094	0.00121868	shared	1.94726	0.0176746	2	12	0.005323	6.711
chr1_152308676_C_G	1	152308676	7	1014	16	2028	0.0079	16	16218	0.001	Inf	34.1865	Inf	3.39e-15	2.08346	0.00398077	30	88056	0.00034069	0.00034069	28	2	MANE	missense_variant	FLG	ENSG00000143631	rs761116243	tolerated(0.19)	benign(0)	0.025		FALSE							1.3e-05	0	0.00023056	not_NFE			0	16	6.09e-06		chr1_151405834_G_A,chr1_152305187_C_T
chr1_152309660_G_C	1	152309660	1	337	11	674	0.0163	11	16216	0.0007	Inf	74.6389	Inf	5.91e-16	1.59698	0.0124826	26	88052	0.00029528	0.00029528	24	2	MANE	synonymous_variant	FLG	ENSG00000143631	rs780380255&COSV64244747			2.526		FALSE							1.61e-05	0	0.00027465	not_NFE			0	11	0.0002599
chr1_152311181_T_C	1	152311181	7	1014	17	2028	0.0084	17	16210	0.001	Inf	36.5904	Inf	4.25e-16	2.08346	0.00398077	35	88000	0.00039773	0.00039773	31	4	MANE	synonymous_variant	FLG	ENSG00000143631	rs757741062&COSV64240544			1.292		FALSE							3.28e-05	1.02e-05	0.00041774	shared	48.7136	1.76e-19	0	17	2.87e-06		chr1_151524319_T_C
chr1_152354892_C_A	1	152354892	11	684	18	1368	0.0132	43	16216	0.0027	7.90349	4.48951	Inf	3.31e-09	1.68565	0.00638604	215	88038	0.00244213	0.00244213	199	16	MANE	missense_variant	FLG2	ENSG00000143520	rs571867232&COSV66169127	deleterious(0.01)	possibly_damaging(0.896)	15.44		FALSE							0.00011898	0	0.00197676	not_NFE			39	43	0.3763	1.233	chr1_152218909_C_T
chr1_152355520_A_T	1	152355520	15	91	7	182	0.0385	23	16216	0.0014	39.9797	16.2588	Inf	4.21e-09	4.49103	0.116544	52	88032	0.00059069	0.00059069	48	4	MANE	missense_variant	FLG2	ENSG00000143520	rs557264542	tolerated(0.52)	benign(0.415)	7.848		FALSE							8.49e-05	8.48e-07	0.0014169	shared	789.001	5.6e-35	0	23	3.19e-08		chr1_152156134_G_A
chr1_152356257_G_C	1	152356257	7	1014	17	2028	0.0084	17	16218	0.001	Inf	36.6123	Inf	4.21e-16	2.08346	0.00398077	26	88056	0.00029527	0.00029527	26	0	MANE	missense_variant	FLG2	ENSG00000143520	rs764576907&COSV66169266	tolerated(0.18)	benign(0.053)	8.801		FALSE							2.23e-05	0	0.00039526	not_NFE			0	17	2.88e-06
chr1_152787553_C_T	1	152787553	4	641	8	1282	0.0062	8	16218	0.0005	Inf	25.7596	Inf	1.49e-09	1.05301	0.00460451	26	88054	0.00029527	0.00029527	22	4	MANE	missense_variant	LCE1E	ENSG00000186226	rs774975006	tolerated_low_confidence(0.42)	probably_damaging(0.991)	14.63		FALSE							1.3e-05	8.48e-07	0.00020906	shared	274.886	3.6e-12	0	8	0.002472
chr1_152827692_C_T	1	152827692	13	276	9	552	0.0163	14	16218	0.0009	51.8177	18.3785	Inf	9.89e-11	1.76337	0.0160306	23	88054	0.0002612	0.0002612	23	0	MANE	missense_variant	LCE1A	ENSG00000186844	rs146232631	tolerated_low_confidence(0.2)	benign(0.335)	16.22		FALSE							0.0001519	4.92e-05	0.00136273	shared	10.0745	2.93e-11	3	14	0.005671	5.219
chr1_153070182_A_G	1	153070182	7	1014	74	2028	0.0365	251	16218	0.0155	2.99795	2.34984	Inf	5.15e-13	2.08346	0.00398077	1645	88054	0.0186817	0.0186817	1581	64	MANE	downstream_gene_variant	SPRR2B	ENSG00000196805	rs547667988			0.479		FALSE							0.00046853	1.29e-05	0.0180334	shared	1404.32	0	380	251	0.0001525	0.7341
chr1_153345247_T_C	1	153345247	7	1014	122	2028	0.0602	557	16218	0.0343	2.02391	1.68951	Inf	2.14e-10	2.08346	0.00398077	1860	88056	0.0211229	0.0211229	1758	102	MANE	missense_variant	PGLYRP4	ENSG00000163218	rs3006453&CM135678	tolerated(0.25)	possibly_damaging(0.755)	8.135		FALSE							0.0515499	0.058821	0.0268879	shared	0.365018	1	209	557	2.51e-47	3.049
chr1_153419324_G_T	1	153419324	9	330	13	660	0.0197	18	16218	0.0011	62.4296	24.1345	Inf	5.31e-15	1.41542	0.0141455	36	88056	0.00040883	0.00040883	36	0	MANE	3_prime_UTR_variant	S100A7A	ENSG00000184330	rs368914184&COSV100241683			2.133		FALSE							0.00013851	6.87e-05	0.00134893	shared	9.75151	1.85e-14	5	18	0.003019	4.027
chr1_153667525_G_C	1	153667525	9	330	7	660	0.0106	7	16218	0.0004	Inf	44.4676	Inf	1.79e-10	1.41542	0.0141455	11	88056	0.00012492	0.00012492	11	0	MANE	intron_variant	ILF2	ENSG00000143621	rs755996751			7.528		FALSE							3.06e-05	0	0.00049109	not_NFE			0	7	0.005233
chr1_153668582_T_C	1	153668582	13	276	31	552	0.0562	238	16214	0.0147	4.44095	3.11709	Inf	1.41e-10	1.76337	0.0160306	874	88042	0.00992708	0.00992708	834	40	MANE	intron_variant	ILF2	ENSG00000143621	rs114292408			8.612		FALSE							0.0123281	0.0135324	0.0146352	shared	0.802758	0.999993	136	238	1.53e-10	1.97
chr1_153775455_G_T	1	153775455	2	784	18	1568	0.0115	21	16218	0.0013	56.6621	19.2184	Inf	4.99e-16	0.8032	0.00283438	35	88056	0.00039747	0.00039747	33	2	MANE	5_prime_UTR_variant|downstream_gene_variant	SLC27A3|INTS3	ENSG00000143554|ENSG00000143624	rs766248923			4.941		FALSE							5.83e-05	1.02e-05	0.00085632	shared	60.0861	7.7e-25	0	21	1.43e-07
chr1_153951997_A_G	1	153951997	1	337	11	674	0.0163	19	16218	0.0012	32.1933	13.5931	Inf	3.29e-11	1.59698	0.0124826	44	88050	0.00049972	0.00049972	42	2	MANE	intron_variant	CRTC2	ENSG00000160741	rs566679859			0.061		FALSE							3.43e-05	1.7e-06	0.0005765	shared	360.152	7.78e-31	2	19	7.02e-05	10.63	chr1_154214592_G_T
chr1_153953496_T_C	1	153953496	1	337	11	674	0.0163	13	16218	0.0008	128.875	33.5909	Inf	4.27e-14	1.59698	0.0124826	35	88046	0.00039752	0.00039752	33	2	MANE	intron_variant	CRTC2	ENSG00000160741	rs201578387			1.186		FALSE							5.87e-05	2.24e-05	0.00036974	shared	16.8742	3.75e-11	0	13	5.79e-05
chr1_153959256_C_G	1	153959256	7	1014	13	2028	0.0064	13	16218	0.0008	Inf	27.1314	Inf	1.77e-12	2.08346	0.00398077	24	88056	0.00027255	0.00027255	22	2	MANE	upstream_gene_variant|3_prime_UTR_variant	CRTC2|SLC39A1	ENSG00000160741|ENSG00000143570				2.884		FALSE							7.52e-06	0	0.00012716	not_NFE			0	13	5.79e-05
chr1_153962344_C_T	1	153962344	2	784	32	1568	0.0204	94	16218	0.0058	4.90107	3.31689	Inf	8.49e-11	0.8032	0.00283438	382	88056	0.00433815	0.00433815	366	16	MANE	upstream_gene_variant|missense_variant	CRTC2|SLC39A1	ENSG00000160741|ENSG00000143570	rs61755890&COSV57845323	tolerated(0.53)	benign(0.009)	21.8		FALSE							0.00079376	0.00056785	0.0047664	shared	8.13513	5.68e-80	64	94	0.002311	1.645
chr1_153972734_C_G	1	153972734	11	684	37	1368	0.027	103	16218	0.0064	6.22511	4.3138	Inf	6.29e-15	1.68565	0.00638604	370	88056	0.00420187	0.00420187	348	22	MANE	splice_polypyrimidine_tract_variant&intron_variant|downstream_gene_variant	CREB3L4|JTB	ENSG00000143578|ENSG00000143543	rs368886562			6.452		FALSE							0.00028537	1.53e-05	0.00454335	shared	239.343	4.74e-172	22	103	6.26e-16	5.26	chr1_154272787_G_A
chr1_153975952_G_A	1	153975952	2	784	10	1566	0.0064	10	16188	0.0006	Inf	26.8549	Inf	6.99e-11	0.8032	0.00283438	13	87916	0.00014787	0.00014787	13	0	MANE	intron_variant|downstream_gene_variant	JTB|CREB3L4	ENSG00000143543|ENSG00000143578	rs747502800			3.156		FALSE							2.42e-05	0	0.00037083	not_NFE			0	10	0.0005491
chr1_153982207_G_A	1	153982207	4	641	14	1282	0.0109	16	16218	0.001	82.2401	22.4299	Inf	3.59e-14	1.05301	0.00460451	41	88056	0.00046561	0.00046561	37	4	MANE	upstream_gene_variant|intron_variant	JTB|RAB13	ENSG00000143543|ENSG00000143545	rs531680525			8.134		FALSE							3.02e-05	8.63e-07	0.00050763	shared	536.837	3.64e-24	0	16	6.09e-06
chr1_153991171_G_A	1	153991171	9	330	10	650	0.0154	18	16070	0.0011	30.0765	12.3831	Inf	3.57e-10	1.41542	0.0141455	49	87316	0.00056118	0.00056118	49	0	MANE	synonymous_variant|upstream_gene_variant	RPS27|RAB13	ENSG00000177954|ENSG00000143545	rs535253077			14.84		FALSE							8.19e-05	0	0.00144083	not_NFE			10	18	0.08762	2.014
chr1_154213883_T_C	1	154213883	7	1014	20	2026	0.0099	34	16196	0.0021	10.0762	5.38383	Inf	1.95e-10	2.08346	0.00398077	146	87928	0.00166045	0.00166045	142	4	MANE	intron_variant	C1orf43	ENSG00000143612	rs200334403			8.233		FALSE							0.00188672	0.00182626	0.00094491	shared	0.734073	0.987121	12	34	0.0003046	3.171	chr1_154273295_T_C,chr1_154324449_C_A
chr1_154214592_G_T	1	154214592	1	337	11	674	0.0163	20	16210	0.0012	28.6009	12.389	Inf	7.07e-11	1.59698	0.0124826	46	88016	0.00052263	0.00052263	44	2	MANE	intron_variant	C1orf43	ENSG00000143612	rs777948186			0.772		FALSE							3.5e-05	0	0.00059147	not_NFE			2	20	3.73e-05	11.18	chr1_153951997_A_G
chr1_154251687_T_C	1	154251687	1	337	11	674	0.0163	12	16216	0.0007	258.249	45.6066	Inf	6.83e-15	1.59698	0.0124826	61	88050	0.00069279	0.00069279	59	2	MANE	intron_variant	UBAP2L	ENSG00000143569	rs189223214			0.43		FALSE							6.77e-05	3.48e-05	0.00035284	shared	15.9036	2.59e-15	7	12	0.1759	1.917
chr1_154255343_A_G	1	154255343	7	1014	24	2028	0.0118	26	16216	0.0016	84.9174	24.6372	Inf	4.8e-20	2.08346	0.00398077	83	88048	0.00094267	0.00094267	81	2	MANE	intron_variant	UBAP2L	ENSG00000143569	rs764001255			9.102		FALSE							2.54e-05	8.48e-07	0.00043947	shared	901.86	1.44e-39	0	26	3.34e-09
chr1_154272787_G_A	1	154272787	11	684	40	1368	0.0292	121	16218	0.0075	5.49085	3.88916	Inf	1.29e-14	1.68565	0.00638604	424	88056	0.00481512	0.00481512	402	22	MANE	downstream_gene_variant|intron_variant	UBAP2L|HAX1	ENSG00000143569|ENSG00000143575	rs372098620&COSV104377502&COSV55178544			11.18		FALSE							0.00036377	5.34e-05	0.00526061	shared	78.6985	1.43e-170	23	121	5.41e-20	5.916	chr1_153972734_C_G
chr1_154273295_T_C	1	154273295	7	1014	20	2028	0.0099	34	16218	0.0021	10.0803	5.38608	Inf	1.94e-10	2.08346	0.00398077	146	88030	0.00165853	0.00165853	142	4	MANE	downstream_gene_variant|intron_variant	UBAP2L|HAX1	ENSG00000143569|ENSG00000143575	rs186146689			7.733		FALSE							0.00188573	0.00183071	0.00093518	shared	0.731433	0.987985	12	34	0.0003052	3.17	chr1_154213883_T_C,chr1_154324449_C_A
chr1_154324449_C_A	1	154324449	7	1014	20	2028	0.0099	34	16218	0.0021	10.0803	5.38608	Inf	1.94e-10	2.08346	0.00398077	133	88056	0.0015104	0.0015104	129	4	MANE	upstream_gene_variant|missense_variant	ATP8B2|AQP10	ENSG00000143515|ENSG00000143595	rs141365858&COSV59249561	tolerated(0.17)	benign(0)	8.987		FALSE							0.00201215	0.00198736	0.00092225	shared	0.629537	0.999508	9	34	2.33e-05	4.229	chr1_154213883_T_C,chr1_154273295_T_C
chr1_154337674_A_T	1	154337674	7	1014	14	2028	0.0069	14	16218	0.0009	Inf	29.4863	Inf	2.2e-13	2.08346	0.00398077	23	88056	0.0002612	0.0002612	21	2	MANE	intron_variant	ATP8B2	ENSG00000143515	rs569544336&COSV59245953			2.594		FALSE							2.19e-05	0	0.00037601	not_NFE			0	14	2.73e-05
chr1_154343977_C_T	1	154343977	7	1014	32	2028	0.0158	82	16218	0.0051	4.53343	3.02473	Inf	1.06e-09	2.08346	0.00398077	334	88054	0.00379313	0.00379313	314	20	MANE	missense_variant	ATP8B2	ENSG00000143515	rs140373193&COSV59245077	deleterious(0.02)	possibly_damaging(0.707)	27.7		TRUE							0.00214818	0.0020671	0.00508489	shared	1.80597	1.41e-09	46	82	0.0001718	1.997	chr1_154346587_G_A,chr1_154584964_T_G
chr1_154346587_G_A	1	154346587	7	1014	32	2028	0.0158	82	16218	0.0051	4.53343	3.02473	Inf	1.06e-09	2.08346	0.00398077	334	88056	0.00379304	0.00379304	314	20	MANE	intron_variant	ATP8B2	ENSG00000143515	rs11265581&COSV59244949			0.019		FALSE							0.00392268	0.00214288	0.00512961	shared	1.74201	1.02e-08	46	82	0.0001718	1.997	chr1_154343977_C_T,chr1_154584964_T_G
chr1_154489067_G_A	1	154489067	10	607	10	1214	0.0082	12	16218	0.0007	62.2822	15.9475	Inf	3.06e-10	0.647982	0.00483628	28	88056	0.00031798	0.00031798	28	0	MANE	synonymous_variant	SHE	ENSG00000169291	rs763342974&COSV104613015			0.75		FALSE							9.44e-06	1.03e-05	0	shared	33.9548	5.96e-13	0	12	0.0001227		chr1_154507330_G_A
chr1_154569506_C_T	1	154569506	2	784	14	1568	0.0089	23	16218	0.0014	14.6503	6.72142	Inf	2.08e-09	0.8032	0.00283438	43	88056	0.00048833	0.00048833	43	0	MANE	synonymous_variant	CHRNB2	ENSG00000160716	rs71651693			9.858		FALSE							0.0001834	0.00014661	0.00116402	shared	4.57003	1.13e-08	0	23	3.18e-08
chr1_154601243_G_A	1	154601243	7	1014	27	2028	0.0133	28	16218	0.0017	191.895	37.6323	Inf	8.85e-24	2.08346	0.00398077	57	88056	0.00064732	0.00064732	55	2	MANE	missense_variant	ADAR	ENSG00000160710	rs762695102	deleterious(0.01)	possibly_damaging(0.549)	26.2		TRUE							5.33e-05	1.02e-05	0.00076845	shared	80.0871	1.74e-34	0	28	7.43e-10
chr1_154602365_C_T	1	154602365	7	1014	10	2028	0.0049	10	16218	0.0006	Inf	20.0994	Inf	9.17e-10	2.08346	0.00398077	15	88052	0.00017035	0.00017035	15	0	MANE	missense_variant	ADAR	ENSG00000160710	rs752154843	tolerated_low_confidence(0.41)	benign(0.003)	2.725		FALSE							1.49e-05	0	0.00025676	not_NFE			0	10	0.0005512
chr1_154992834_T_C	1	154992834	13	276	8	552	0.0145	10	16218	0.0006	114.98	27.875	Inf	7.26e-11	1.76337	0.0160306	50	88056	0.00056782	0.00056782	50	0	MANE	upstream_gene_variant|intron_variant	LENEP|FLAD1	ENSG00000163352|ENSG00000160688	rs569626164			5.226		FALSE							6.38e-05	0	0.00111994	not_NFE			5	10	0.1947	2.236	chr1_155030066_T_TGTC
chr1_155015550_C_T	1	155015550	19	59	4	118	0.0339	4	16218	0.0002	Inf	124.62	Inf	2.66e-09	8.56641	0.233671	11	88056	0.00012492	0.00012492	9	2	MANE	missense_variant|downstream_gene_variant	ZBTB7B|DCST2	ENSG00000160685|ENSG00000163354	rs531296563	deleterious(0.01)	benign(0)	21.7		FALSE							1.55e-05	8.47e-07	3.29e-05	shared	137.382	3.13e-06	0	4	0.04972
chr1_155023209_T_C	1	155023209	9	330	11	660	0.0167	11	16218	0.0007	Inf	76.3358	Inf	4.68e-16	1.41542	0.0141455	13	88056	0.00014763	0.00014763	11	2	MANE	downstream_gene_variant|synonymous_variant	ZBTB7B|DCST2	ENSG00000160685|ENSG00000163354	rs768064839			0.855		FALSE							4.46e-05	1.69e-06	0.00072457	shared	189.355	6.84e-16	0	11	0.0002599
chr1_155029343_T_C	1	155029343	15	91	5	182	0.0275	5	16218	0.0003	Inf	109.561	Inf	1.68e-10	4.49103	0.116544	13	88056	0.00014763	0.00014763	11	2	MANE	upstream_gene_variant|missense_variant	DCST1|DCST2	ENSG00000163357|ENSG00000163354	rs576979808	tolerated(1)	benign(0.001)	0.039		FALSE							2.17e-05	0	0.00037333	not_NFE			0	5	0.02347
chr1_155030066_T_TGTC	1	155030066	13	276	8	552	0.0145	10	16214	0.0006	114.95	27.8678	Inf	7.28e-11	1.76337	0.0160306	50	88040	0.00056792	0.00056792	50	0	MANE	upstream_gene_variant|intron_variant	DCST1|DCST2	ENSG00000163357|ENSG00000163354	rs759942497			0.023		FALSE							6.82e-05	8.48e-07	0.00116499	shared	546.301	2.77e-24	6	10	0.3167	1.864	chr1_154992834_T_C
chr1_155060018_G_A	1	155060018	2	784	24	1568	0.0153	25	16218	0.0015	227.566	44.3046	Inf	8.61e-24	0.8032	0.00283438	78	88054	0.00088582	0.00088582	72	6	MANE	upstream_gene_variant|intron_variant	EFNA4|ADAM15	ENSG00000243364|ENSG00000143537	rs571518801			0.553		FALSE							0.00010889	5.96e-05	0.00092407	shared	15.153	1.54e-23	6	25	0.0001995	4.663
chr1_155172916_G_A	1	155172916	7	1014	135	2028	0.0666	666	16218	0.0411	1.83432	1.54735	Inf	5.01e-09	2.08346	0.00398077	2468	88056	0.0280276	0.0280276	2324	144	MANE	intron_variant|upstream_gene_variant	KRTCAP2|TRIM46	ENSG00000163463|ENSG00000163462	rs41264911			7.387		FALSE							0.0288175	0.0303477	0.0354724	shared	0.958235	0.908381	334	666	7.62e-36	2.281
chr1_155173236_C_T	1	155173236	13	276	9	552	0.0163	14	16218	0.0009	51.8177	18.3785	Inf	9.89e-11	1.76337	0.0160306	25	88056	0.00028391	0.00028391	23	2	MANE	5_prime_UTR_variant|upstream_gene_variant	KRTCAP2|TRIM46	ENSG00000163463|ENSG00000163462	rs144579240&COSV99826099			1.295		FALSE							9.17e-05	2.54e-06	0.00151542	shared	161.081	1.31e-19	0	14	2.73e-05		chr1_155205198_G_T,chr1_155947919_C_T
chr1_155174816_G_A	1	155174816	7	1014	12	2028	0.0059	15	16218	0.0009	28.1263	8.95238	Inf	4.48e-09	2.08346	0.00398077	31	88056	0.00035205	0.00035205	31	0	MANE	upstream_gene_variant|intron_variant	KRTCAP2|TRIM46	ENSG00000163463|ENSG00000163462	rs1460065413			14.95		FALSE							3.75e-05	8.18e-06	0.00061383	shared	53.3817	1.65e-17	0	15	1.29e-05
chr1_155177241_C_A	1	155177241	7	1014	22	2028	0.0108	39	16218	0.0024	9.14296	5.11863	Inf	7.42e-11	2.08346	0.00398077	93	88056	0.00105615	0.00105615	89	4	MANE	missense_variant|upstream_gene_variant	TRIM46|KRTCAP2	ENSG00000163462|ENSG00000163463	rs376400786	tolerated(0.41)	benign(0.082)	21		FALSE							0.00015117	9.49e-05	0.00137236	shared	14.4358	4.03e-34	8	39	5.31e-07	5.459
chr1_155192003_C_T	1	155192003	7	1014	194	2010	0.0965	1050	16122	0.0651	1.65427	1.4357	Inf	4.79e-09	2.08346	0.00398077	3888	87710	0.0443279	0.0443279	3528	360	MANE	downstream_gene_variant	THBS3	ENSG00000169231	rs147048677			0.135		FALSE							0.0542847	0.0584459	0.0543832	shared	0.751765	1	475	1050	1.78e-68	2.582
chr1_155192229_G_C	1	155192229	15	91	7	182	0.0385	19	16218	0.0012	53.2454	20.8487	Inf	8.98e-10	4.49103	0.116544	74	88056	0.00084037	0.00084037	70	4	MANE	downstream_gene_variant	THBS3	ENSG00000169231	rs577380147			18.94		FALSE							8.74e-05	3.39e-06	0.00141615	shared	309.511	1.45e-51	17	19	0.51	1.249	chr1_155721650_G_C,chr1_155813636_G_C
chr1_155200122_C_T	1	155200122	7	1014	13	2028	0.0064	13	16218	0.0008	Inf	27.1314	Inf	1.77e-12	2.08346	0.00398077	41	88056	0.00046561	0.00046561	41	0	MANE	splice_polypyrimidine_tract_variant&intron_variant	THBS3	ENSG00000169231	rs756653538			11.12		FALSE							1.36e-05	8.76e-07	0.00023932	shared	427.557	1.52e-19	0	13	5.79e-05
chr1_155205198_G_T	1	155205198	13	276	9	552	0.0163	16	16218	0.001	37.0102	14.3485	Inf	5.31e-10	1.76337	0.0160306	41	88056	0.00046561	0.00046561	39	2	MANE	synonymous_variant|upstream_gene_variant	THBS3|MTX1	ENSG00000169231|ENSG00000173171	rs534911443			11.41		FALSE							9.73e-05	0	0.00171259	not_NFE			5	16	0.008418	3.579	chr1_155173236_C_T
chr1_155237623_C_G	1	155237623	7	1014	16	2028	0.0079	19	16218	0.0012	37.5882	12.5478	Inf	2.26e-12	2.08346	0.00398077	30	88048	0.00034072	0.00034072	30	0	MANE	intron_variant	GBA	ENSG00000177628	rs377217353			3.48		FALSE							0.00019146	0.00021491	0.00048667	shared	2.57528	0.00033287	0	19	6.41e-07		chr1_156160593_G_A
chr1_155238684_G_A	1	155238684	7	1014	13	2028	0.0064	14	16216	0.0009	91.4946	16.6572	Inf	2.19e-11	2.08346	0.00398077	22	88036	0.0002499	0.0002499	22	0	MANE	intron_variant	GBA	ENSG00000177628	rs751295415			1.902		FALSE							3.41e-05	6.78e-06	0.00027494	shared	60.0514	5.42e-17	0	14	2.74e-05
chr1_155250280_G_A	1	155250280	2	784	13	1568	0.0083	15	16218	0.0009	61.1371	16.4684	Inf	5.37e-12	0.8032	0.00283438	24	88054	0.00027256	0.00027256	22	2	MANE	synonymous_variant	FAM189B	ENSG00000160767	rs752324498			9.382		FALSE							3.17e-05	0	0.00058428	not_NFE			0	15	1.29e-05
chr1_155250708_C_G	1	155250708	6	434	12	868	0.0138	27	16218	0.0017	14.3304	6.947	Inf	4.23e-09	0.55752	0.00625111	51	88056	0.00057918	0.00057918	49	2	MANE	missense_variant	FAM189B	ENSG00000160767	rs777088260	deleterious(0)	probably_damaging(0.99)	29.2		TRUE							8.56e-05	0	0.00150437	not_NFE			1	27	4.08e-08	30.23
chr1_155253999_G_T	1	155253999	2	784	9	1568	0.0057	9	16218	0.0006	Inf	23.7603	Inf	7.23e-10	0.8032	0.00283438	9	88056	0.00010221	0.00010221	7	2	MANE	intron_variant|downstream_gene_variant	FAM189B|SCAMP3	ENSG00000160767|ENSG00000116521	rs773090959			8.124		FALSE							2.05e-05	0	0.00030753	not_NFE			0	9	0.001166
chr1_155264442_G_A	1	155264442	3	890	54	1780	0.0303	216	16218	0.0133	2.7568	2.08633	Inf	4.14e-09	0.39489	0.00183413	749	88056	0.00850595	0.00850595	689	60	MANE	upstream_gene_variant|intron_variant	SCAMP3|CLK2	ENSG00000116521|ENSG00000176444	rs538876543			3.328		FALSE							0.00059624	8.49e-07	0.0101754	shared	8068.49	0	48	216	2.62e-31	5.084
chr1_155264442_G_A	1	155264442	11	684	57	1368	0.0417	216	16218	0.0133	4.01704	3.05278	Inf	3.08e-15	1.68565	0.00638604	749	88056	0.00850595	0.00850595	689	60	MANE	upstream_gene_variant|intron_variant	SCAMP3|CLK2	ENSG00000116521|ENSG00000176444	rs538876543			3.328		FALSE							0.00059624	8.49e-07	0.0101754	shared	8068.49	0	48	216	2.62e-31	5.084
chr1_155277585_G_C	1	155277585	1	337	13	674	0.0193	37	16214	0.0023	12.7082	6.66314	Inf	1.4e-09	1.59698	0.0124826	193	88038	0.00219224	0.00219224	183	10	MANE	5_prime_UTR_variant|upstream_gene_variant	HCN3|CLK2	ENSG00000143630|ENSG00000176444	rs192892192			16.23		FALSE							0.00634038	0.00035637	0.00132197	shared	5.97576	2.18e-30	36	37	0.5598	1.149
chr1_155284620_G_T	1	155284620	1	337	12	674	0.0178	13	16218	0.0008	283.337	50.5441	Inf	3.02e-16	1.59698	0.0124826	24	88056	0.00027255	0.00027255	24	0	MANE	downstream_gene_variant|missense_variant	PKLR|HCN3	ENSG00000143627|ENSG00000143630	rs200640848	deleterious(0.02)	possibly_damaging(0.643)	25.5		TRUE							0.00016418	3.47e-05	0.00030744	shared	11.7391	3.05e-10	1	13	0.0005852	14.54	chr1_156162959_CA_C
chr1_155294563_G_A	1	155294563	9	330	10	660	0.0152	12	16218	0.0007	119.684	30.5803	Inf	7.15e-13	1.41542	0.0141455	23	88056	0.0002612	0.0002612	23	0	MANE	missense_variant|downstream_gene_variant	PKLR|HCN3	ENSG00000143627|ENSG00000143630	rs766353400&CM981557	tolerated(0.24)	benign(0)	6.295		FALSE							5.76e-05	0	0.00101003	not_NFE			1	12	0.001146	13.42	chr1_155294564_C_T
chr1_155294564_C_T	1	155294564	9	330	10	660	0.0152	12	16218	0.0007	119.684	30.5803	Inf	7.15e-13	1.41542	0.0141455	23	88056	0.0002612	0.0002612	23	0	MANE	downstream_gene_variant|missense_variant	HCN3|PKLR	ENSG00000143630|ENSG00000143627	rs751524706	tolerated(0.35)	benign(0.02)	9.714		FALSE							5.7e-05	0	0.0009991	not_NFE			1	12	0.001146	13.42	chr1_155294563_G_A
chr1_155660437_C_T	1	155660437	2	784	10	1568	0.0064	10	16218	0.0006	Inf	26.8719	Inf	6.95e-11	0.8032	0.00283438	14	88056	0.00015899	0.00015899	14	0	MANE	synonymous_variant	YY1AP1	ENSG00000163374	rs556437232			1.69		FALSE							2.54e-05	8.47e-07	0.00035134	shared	343.7	3.5e-15	0	10	0.0005506
chr1_155721650_G_C	1	155721650	15	91	7	182	0.0385	19	16218	0.0012	53.2454	20.8487	Inf	8.98e-10	4.49103	0.116544	76	88056	0.00086309	0.00086309	72	4	MANE	intron_variant	DAP3	ENSG00000132676	rs573427333			1.816		FALSE							8.84e-05	0	0.00149622	not_NFE			18	19	0.6255	1.18	chr1_155192229_G_C,chr1_155813636_G_C
chr1_155765392_G_C	1	155765392	1	337	16	674	0.0237	34	16218	0.0021	20.9604	11.1405	Inf	7.29e-14	1.59698	0.0124826	63	88056	0.00071545	0.00071545	59	4	MANE	missense_variant	GON4L	ENSG00000116580	rs750474253	tolerated_low_confidence(0.4)	benign(0.003)	0.057		FALSE							5.64e-05	0	0.00099917	not_NFE			1	34	1.55e-10	38.08	chr1_155983071_G_A
chr1_155775010_T_C	1	155775010	7	1014	19	2028	0.0094	21	16218	0.0013	67.0828	19.0136	Inf	1.06e-15	2.08346	0.00398077	32	88056	0.00036341	0.00036341	32	0	MANE	missense_variant	GON4L	ENSG00000116580	rs746527977	tolerated(0.14)	benign(0.02)	21.7		FALSE							3.17e-05	2.55e-06	0.00045076	shared	240.323	5.83e-30	0	21	1.43e-07		chr1_156548561_G_A
chr1_155775119_G_T	1	155775119	7	1014	17	2028	0.0084	26	16218	0.0016	13.316	6.33932	Inf	4.29e-10	2.08346	0.00398077	78	88056	0.0008858	0.0008858	78	0	MANE	missense_variant	GON4L	ENSG00000116580	rs145830965	tolerated(0.07)	benign(0.124)	16.9		FALSE							0.00044608	0.00039237	0.00101019	shared	2.37592	1.83e-05	6	26	0.0001162	4.849
chr1_155813636_G_C	1	155813636	15	91	7	182	0.0385	19	16218	0.0012	53.2454	20.8487	Inf	8.98e-10	4.49103	0.116544	80	88056	0.00090851	0.00090851	76	4	MANE	missense_variant&splice_region_variant	GON4L	ENSG00000116580	rs550125377	deleterious(0.03)	probably_damaging(0.952)	28.6		TRUE							9.89e-05	0	0.00164962	not_NFE			19	19	0.7478	1.118	chr1_155192229_G_C,chr1_155721650_G_C
chr1_155947919_C_T	1	155947919	13	276	9	550	0.0164	16	16158	0.001	37.0093	14.3479	Inf	5.32e-10	1.76337	0.0160306	26	87728	0.00029637	0.00029637	24	2	MANE	3_prime_UTR_variant|downstream_gene_variant	ARHGEF2|RXFP4	ENSG00000116584|ENSG00000173080	rs530557952			9.858		FALSE							0.00015059	7.15e-05	0.00148969	shared	7.35436	6.91e-10	2	16	0.0004601	8.955	chr1_155173236_C_T
chr1_155983071_G_A	1	155983071	1	337	16	674	0.0237	34	16218	0.0021	20.9604	11.1405	Inf	7.29e-14	1.59698	0.0124826	63	88052	0.00071549	0.00071549	59	4	MANE	upstream_gene_variant	ARHGEF2	ENSG00000116584	rs762018977			7.823		FALSE							5.67e-05	3.49e-06	0.00098772	shared	292.406	1.22e-49	1	34	1.55e-10	38.08	chr1_155765392_G_C
chr1_156137036_G_A	1	156137036	7	1014	22	2028	0.0108	43	16218	0.0027	7.39708	4.2702	Inf	9.26e-10	2.08346	0.00398077	147	88056	0.00166939	0.00166939	145	2	MANE	splice_region_variant&intron_variant	LMNA	ENSG00000160789	rs762836610			10.91		FALSE							0.00010037	1.27e-05	0.00154789	shared	135.305	4.96e-77	16	43	7.24e-05	3.009
chr1_156162959_CA_C	1	156162959	1	337	13	674	0.0193	15	16218	0.0009	152.685	41.0138	Inf	9.59e-17	1.59698	0.0124826	28	88054	0.00031799	0.00031799	28	0	MANE	frameshift_variant	SEMA4A	ENSG00000196189	rs756475595			25.3	HC						TRUE	Retinitis pigmentosa 35|Cone-rod dystrophy 10	1.67e-05	0	0.00028549	not_NFE			0	15	1.29e-05		chr1_155284620_G_T
chr1_156172906_G_A	1	156172906	1	337	18	674	0.0267	20	16218	0.0012	212.949	59.903	Inf	1.93e-23	1.59698	0.0124826	37	88056	0.00042019	0.00042019	35	2	MANE	synonymous_variant	SEMA4A	ENSG00000196189	rs151260330&COSV61773482			1.792		FALSE							2.97e-05	1.36e-05	0.00035136	shared	42.9681	5.04e-22	0	20	3.02e-07
chr1_156176876_T_C	1	156176876	7	1014	11	2028	0.0054	11	16218	0.0007	Inf	22.4483	Inf	1.14e-10	2.08346	0.00398077	19	88056	0.00021577	0.00021577	15	4	MANE	missense_variant	SEMA4A	ENSG00000196189	rs756081306	tolerated(0.08)	probably_damaging(0.942)	21.2		FALSE							1.86e-05	0	0.00032935	not_NFE			0	11	0.0002599
chr1_156239609_G_A	1	156239609	7	1014	17	2028	0.0084	23	16218	0.0014	19.9767	8.57313	Inf	2.01e-11	2.08346	0.00398077	55	88056	0.0006246	0.0006246	55	0	MANE	upstream_gene_variant|3_prime_UTR_variant|downstream_gene_variant	BGLAP|PMF1|PAQR6	ENSG00000242252|ENSG00000160783|ENSG00000160781	rs372331191&COSV99430803			3.775		FALSE							7.45e-05	1.1e-05	0.00077052	shared	60.8133	4.01e-27	0	23	3.18e-08
chr1_156377518_A_G	1	156377518	1	337	66	674	0.0979	688	16216	0.0424	2.60347	2.05459	Inf	1.73e-10	1.59698	0.0124826	3610	88046	0.0410013	0.0410013	3400	210	MANE	intron_variant	RHBG	ENSG00000132677	rs56353055&COSV54805589			0.303		FALSE							0.0738775	0.0785366	0.036587	shared	0.496129	1	705	688	0.1003	1.094
chr1_156382064_C_G	1	156382064	7	1014	15	2028	0.0074	15	16218	0.0009	Inf	31.8326	Inf	2.73e-14	2.08346	0.00398077	24	88056	0.00027255	0.00027255	24	0	MANE	splice_polypyrimidine_tract_variant&splice_region_variant&intron_variant	RHBG	ENSG00000132677	rs781454878			8.132		FALSE							2.42e-05	0	0.00042863	not_NFE			0	15	1.29e-05
chr1_156468911_C_T	1	156468911	13	276	11	552	0.0199	19	16218	0.0012	39.803	16.774	Inf	3.8e-12	1.76337	0.0160306	50	88056	0.00056782	0.00056782	50	0	MANE	synonymous_variant	MEF2D	ENSG00000116604	rs776909751			8.539		FALSE							0.00011468	0	0.00196608	not_NFE			10	19	0.06163	2.125
chr1_156528033_C_T	1	156528033	7	1014	10	2028	0.0049	10	16216	0.0006	Inf	20.0966	Inf	9.18e-10	2.08346	0.00398077	13	88048	0.00014765	0.00014765	13	0	MANE	synonymous_variant	IQGAP3	ENSG00000183856	rs778757420&COSV63249046			5.025		FALSE							1.67e-05	5.08e-06	0.00020858	shared	57.2697	2.24e-12	0	10	0.0005502
chr1_156528881_T_A	1	156528881	13	276	388	552	0.7029	9407	16218	0.58	1.74357	1.48744	Inf	8.99e-10	1.76337	0.0160306	56199	88054	0.638233	0.361767	19559	36640	MANE	intron_variant	IQGAP3	ENSG00000183856	rs1171564&COSV63250070			0.482		FALSE							0.357836	0.302348	0.61104	shared	3.98623	0	12344	9407	8.97e-84	0.6467	chr1_156530177_T_C,chr1_156530336_T_C,chr1_156535269_C_T,chr1_156548587_G_A,chr1_156554429_G_T,chr1_156556595_C_G,chr1_156564733_A_C
chr1_156530177_T_C	1	156530177	13	276	391	552	0.7083	9560	16218	0.5895	1.72078	1.46691	Inf	2.58e-09	1.76337	0.0160306	56941	88056	0.646645	0.353355	19377	37564	MANE	synonymous_variant	IQGAP3	ENSG00000183856	rs1171566&COSV63253519			10.11		FALSE							0.365113	0.310248	0.620221	shared	3.98594	0	12486	9560	6.05e-82	0.6486	chr1_156528881_T_A,chr1_156530336_T_C,chr1_156535269_C_T,chr1_156548587_G_A,chr1_156554429_G_T,chr1_156556595_C_G,chr1_156564733_A_C
chr1_156530336_T_C	1	156530336	13	276	307	552	0.5562	6950	16216	0.4286	1.70153	1.46901	Inf	6.02e-10	1.76337	0.0160306	43651	88048	0.495764	0.495764	21219	22432	MANE	intron_variant	IQGAP3	ENSG00000183856	rs746505&COSV63254677			2.698		FALSE							0.239964	0.191074	0.464601	shared	4.11734	0	9981	6950	2.64e-113	0.6119	chr1_156528881_T_A,chr1_156530177_T_C,chr1_156535269_C_T,chr1_156548587_G_A,chr1_156554429_G_T,chr1_156562552_T_G,chr1_156563116_C_A,chr1_156564733_A_C
chr1_156531149_C_T	1	156531149	7	1014	31	2028	0.0153	34	16216	0.0021	73.3831	26.2918	Inf	3.42e-25	2.08346	0.00398077	66	88048	0.00074959	0.00074959	64	2	MANE	intron_variant	IQGAP3	ENSG00000183856	rs146256375			0.032		FALSE							0.00011126	6.68e-05	0.00096946	shared	15.2654	1.91e-26	1	34	1.55e-10	38.08	chr1_157092999_A_C
chr1_156531229_G_A	1	156531229	13	276	32	552	0.058	239	16218	0.0147	4.59484	3.24146	Inf	3.38e-11	1.76337	0.0160306	1822	88032	0.020697	0.020697	1736	86	MANE	synonymous_variant	IQGAP3	ENSG00000183856	rs201700249			0.083		FALSE							0.00122825	6.78e-05	0.0194285	shared	296.608	0	438	239	2.55e-10	0.6038
chr1_156535269_C_T	1	156535269	13	276	304	552	0.5507	6819	16214	0.4206	1.72092	1.48596	Inf	2.63e-10	1.76337	0.0160306	42195	88024	0.479358	0.479358	21289	20906	MANE	intron_variant	IQGAP3	ENSG00000183856	rs942965&COSV63255506			0.724		FALSE							0.226593	0.191195	0.455932	shared	3.84682	0	9534	6819	3.18e-85	0.6538	chr1_156528881_T_A,chr1_156530177_T_C,chr1_156530336_T_C,chr1_156548587_G_A,chr1_156554429_G_T,chr1_156562552_T_G,chr1_156563116_C_A,chr1_156564733_A_C
chr1_156548561_G_A	1	156548561	7	1014	20	2028	0.0099	21	16218	0.0013	141.26	27.0752	Inf	1.49e-17	2.08346	0.00398077	34	88054	0.00038613	0.00038613	34	0	MANE	intron_variant	IQGAP3	ENSG00000183856	rs777393510			0.97		FALSE							2.94e-05	0	0.00050403	not_NFE			0	21	1.43e-07		chr1_155775010_T_C
chr1_156548587_G_A	1	156548587	13	276	332	552	0.6014	7696	16218	0.4745	1.70124	1.46597	Inf	7.79e-10	1.76337	0.0160306	45792	88056	0.520033	0.479967	21424	24368	MANE	missense_variant	IQGAP3	ENSG00000183856	rs744224&COSV63249352	tolerated(0.13)	benign(0)	7.267		FALSE							0.296034	0.265415	0.504905	shared	2.95926	0	10051	7696	1.41e-49	0.7255	chr1_156528881_T_A,chr1_156530177_T_C,chr1_156530336_T_C,chr1_156535269_C_T,chr1_156554429_G_T,chr1_156556595_C_G,chr1_156562552_T_G,chr1_156563116_C_A,chr1_156564733_A_C,chr1_156583310_AG_A,chr1_156596042_G_C
chr1_156582056_A_G	1	156582056	2	784	797	1568	0.5083	7072	16218	0.4361	1.37962	1.26227	Inf	8.79e-10	0.8032	0.00283438	33489	88056	0.380315	0.380315	20181	13308	MANE	missense_variant	TTC24	ENSG00000187862	rs6682716&COSV63997623	deleterious(0.02)	benign(0.108)	21.1		FALSE							0.663582	0.734657	0.409751	shared	0.225489	1	6128	7072	1.88e-77	1.514
chr1_156623452_CTT_C	1	156623452	13	276	10	552	0.0181	19	16218	0.0012	32.0358	13.5316	Inf	1.35e-10	1.76337	0.0160306	130	88054	0.00147637	0.00147637	130	0	MANE	splice_polypyrimidine_tract_variant&intron_variant	HAPLN2	ENSG00000132702	rs752334491			3.513		FALSE							9.32e-05	1.7e-06	0.00159222	shared	736.231	2.55e-64	24	19	0.7608	0.8847
chr1_156671642_A_G	1	156671642	2	784	9	1568	0.0057	9	16218	0.0006	Inf	23.7603	Inf	7.23e-10	0.8032	0.00283438	10	88056	0.00011356	0.00011356	10	0	MANE	missense_variant	NES	ENSG00000132688	rs776839838	deleterious(0.01)	benign(0.197)	16.88		FALSE							1.18e-05	8.47e-07	0.00019766	shared	309.324	1.13e-13	0	9	0.001166		chr1_156175111_G_A,chr1_156624697_G_A
chr1_156675257_C_T	1	156675257	3	890	18	1778	0.0101	33	16214	0.002	9.83242	5.21529	Inf	9.93e-10	0.39489	0.00183413	74	88050	0.00084043	0.00084043	68	6	MANE	synonymous_variant	NES	ENSG00000132688	rs375750131&COSV100957951			11.89		FALSE							6.38e-05	1.02e-05	0.00095527	shared	94.5655	1.61e-41	0	33	1.73e-11
chr1_156734397_G_T	1	156734397	4	641	12	1282	0.0094	14	16218	0.0009	70.5162	18.7135	Inf	4.44e-12	1.05301	0.00460451	31	88056	0.00035205	0.00035205	29	2	MANE	downstream_gene_variant|missense_variant	MRPL24|METTL25B	ENSG00000143314|ENSG00000143303	rs748934059&COSV100836998	deleterious(0)	probably_damaging(1)	31		TRUE							2.42e-05	8.48e-07	0.00040682	shared	580.957	8.31e-26	3	14	0.005671	5.219
chr1_156794736_C_T	1	156794736	1	337	8	674	0.0119	11	16218	0.0007	62.2099	17.9481	Inf	1.26e-09	1.59698	0.0124826	221	88056	0.00250977	0.00250977	211	10	MANE	synonymous_variant	PRCC	ENSG00000143294	rs201737748			11.65		FALSE							0.00024038	8.64e-05	0.00061486	shared	21.5966	3.1e-54	53	11	8.82e-07	0.2314
chr1_156841096_A_G	1	156841096	7	1014	11	2028	0.0054	12	16218	0.0007	77.3599	13.7202	Inf	1.21e-09	2.08346	0.00398077	20	88056	0.00022713	0.00022713	20	0	MANE	missense_variant	INSRR	ENSG00000027644	rs544015279	deleterious(0)	probably_damaging(1)	32		TRUE							1.92e-05	1.74e-06	0.00032923	shared	201.513	2.98e-17	0	12	0.0001227
chr1_156843259_G_T	1	156843259	1	337	11	674	0.0163	12	16218	0.0007	258.282	45.6127	Inf	6.82e-15	1.59698	0.0124826	18	88056	0.00020442	0.00020442	16	2	MANE	intron_variant	INSRR	ENSG00000027644	rs772824260			1.93		FALSE							1.06e-05	0	0.00018697	not_NFE			0	12	0.0001227
chr1_156868088_C_T	1	156868088	3	890	23	1780	0.0129	50	16218	0.0031	6.98533	4.18655	Inf	4.2e-10	0.39489	0.00183413	154	88054	0.00174893	0.00174893	148	6	MANE	splice_polypyrimidine_tract_variant&intron_variant	NTRK1	ENSG00000198400	rs557754260			2.865		FALSE							0.00016299	8.47e-07	0.0027452	shared	2185.52	4.69e-98	14	50	5.13e-07	4
chr1_156879111_C_G	1	156879111	2	784	10	1568	0.0064	11	16218	0.0007	94.0126	16.375	Inf	6.98e-10	0.8032	0.00283438	20	88054	0.00022713	0.00022713	20	0	MANE	splice_polypyrimidine_tract_variant&intron_variant	NTRK1	ENSG00000198400	rs771436441			9.125		FALSE							3.54e-05	8.48e-07	0.00052823	shared	416.803	3.32e-18	1	11	0.002236	12.3
chr1_156905300_G_A	1	156905300	7	1014	1117	2028	0.5508	7951	16218	0.4903	1.31975	1.21881	Inf	3.16e-09	2.08346	0.00398077	37454	88042	0.425411	0.425411	20812	16642	MANE	intron_variant	PEAR1	ENSG00000187800	rs4661074&COSV52772847			7.588		FALSE							0.722681	0.800355	0.459154	shared	0.186589	1	6743	7951	3.58e-108	1.623	chr1_156905305_G_A,chr1_156905315_C_A
chr1_156905305_G_A	1	156905305	7	1014	1149	2028	0.5666	8174	16218	0.504	1.33319	1.23097	Inf	9.36e-10	2.08346	0.00398077	39583	88040	0.449602	0.449602	21185	18398	MANE	intron_variant	PEAR1	ENSG00000187800	rs4661075&COSV52772852&COSV52774707			0.027		FALSE							0.7328	0.80318	0.476257	shared	0.201936	1	7338	8174	1.25e-75	1.493	chr1_156905300_G_A,chr1_156905315_C_A
chr1_156905315_C_A	1	156905315	7	1014	1117	2028	0.5508	7952	16218	0.4903	1.31938	1.21851	Inf	3.28e-09	2.08346	0.00398077	37478	88050	0.425645	0.425645	20816	16662	MANE	splice_polypyrimidine_tract_variant&intron_variant	PEAR1	ENSG00000187800	rs2644590&COSV52772857			0.588		FALSE							0.722423	0.80058	0.460063	shared	0.186419	1	6747	7952	5.98e-108	1.622	chr1_156905300_G_A,chr1_156905305_G_A
chr1_156912494_G_C	1	156912494	19	59	6	118	0.0508	10	16218	0.0006	214.375	61.4678	Inf	2.68e-11	8.56641	0.233671	27	88056	0.00030662	0.00030662	25	2	MANE	missense_variant&splice_region_variant	PEAR1	ENSG00000187800	rs754593492	tolerated(0.76)	benign(0.012)	18.76		FALSE							1.49e-05	0	0.0002534	not_NFE			2	10	0.01737	5.591
chr1_156943884_C_T	1	156943884	9	330	6	660	0.0091	6	16216	0.0004	Inf	36.6454	Inf	4.45e-09	1.41542	0.0141455	6	88048	6.81e-05	6.81e-05	6	0	MANE	intron_variant	ARHGEF11	ENSG00000132694	rs773199193			0.857		FALSE							3.38e-05	0	0.00062056	not_NFE			0	6	0.01108
chr1_156947489_G_A	1	156947489	7	1014	21	2028	0.0104	28	16218	0.0017	21.1925	9.79429	Inf	4.9e-14	2.08346	0.00398077	60	88056	0.00068138	0.00068139	56	4	MANE	intron_variant	ARHGEF11	ENSG00000132694	rs188237559			1.14		FALSE							0.00070869	0.00051529	0.0011299	shared	1.8656	0.00090313	5	28	1.15e-05	6.268
chr1_157092999_A_C	1	157092999	7	1014	19	2028	0.0094	20	16218	0.0012	134.131	25.5826	Inf	1.14e-16	2.08346	0.00398077	40	88056	0.00045426	0.00045426	38	2	MANE	missense_variant	ETV3L	ENSG00000253831	rs776720170	tolerated(0.24)	benign(0.014)	10.07		FALSE							2.92e-05	0	0.00051735	not_NFE			0	20	3.02e-07		chr1_156531149_C_T
chr1_157546909_T_A	1	157546909	2	784	11	1568	0.007	14	16218	0.0009	34.4908	10.7772	Inf	1.85e-09	0.8032	0.00283438	21	88056	0.00023848	0.00023849	19	2	MANE	intron_variant	FCRL5	ENSG00000143297	rs764857517			9.393		FALSE							3.19e-05	0	0.00054666	not_NFE			0	14	2.73e-05
chr1_157835883_C_A	1	157835883	7	1014	41	2028	0.0202	103	16218	0.0064	4.70137	3.28984	Inf	2.3e-12	2.08346	0.00398077	553	88056	0.00628009	0.00628009	547	6	MANE	stop_gained	CD5L	ENSG00000073754	rs142870154&COSV63821911			35	HC						FALSE		0.00301581	0.0033669	0.0060278	shared	1.82974	3.28e-15	108	103	0.6783	1.066
chr1_158184125_A_C	1	158184125	11	684	16	1368	0.0117	28	16218	0.0017	14.6274	7.30124	Inf	6.92e-11	1.68565	0.00638604	114	88056	0.00129463	0.00129463	104	10	MANE	splice_region_variant&splice_polypyrimidine_tract_variant&intron_variant	CD1D	ENSG00000158473	rs372122271			3.954		FALSE							9.17e-05	4.49e-05	0.00063713	shared	20.1125	2.13e-26	3	28	6.11e-07	10.45
chr1_158293321_C_T	1	158293321	7	1014	13	2028	0.0064	16	16218	0.001	30.4897	9.84495	Inf	6.85e-10	2.08346	0.00398077	24	88056	0.00027255	0.00027255	24	0	MANE	intron_variant	CD1C	ENSG00000158481	rs761473870			0.049		FALSE							2.5e-05	0	0.00043235	not_NFE			0	16	6.09e-06
chr1_158329435_G_A	1	158329435	7	1014	22	2028	0.0108	34	16218	0.0021	12.9538	6.8264	Inf	1.5e-12	2.08346	0.00398077	61	88056	0.00069274	0.00069274	55	6	MANE	missense_variant	CD1B	ENSG00000158485	rs145185568&COSV63804590&COSV63805367	tolerated(0.1)	benign(0.206)	8.055		FALSE							0.0006474	0.00062965	0.00165814	shared	1.66545	0.00335556	2	34	1.62e-09	19.04
chr1_158398965_G_A	1	158398965	7	1014	24	2028	0.0118	27	16218	0.0017	56.6481	19.8275	Inf	3.79e-19	2.08346	0.00398077	43	88056	0.00048833	0.00048833	37	6	MANE	missense_variant	OR10T2	ENSG00000186306	rs140354374	deleterious(0)	benign(0.023)	22.7		FALSE							6.13e-05	6.78e-06	0.00074671	shared	115.862	2.9e-35	0	27	1.57e-09
chr1_158419903_C_T	1	158419903	7	1014	137	2028	0.0676	675	16218	0.0416	1.83827	1.55252	Inf	3.52e-09	2.08346	0.00398077	2474	88056	0.0280958	0.0280958	2320	154	MANE	3_prime_UTR_variant	OR10K2	ENSG00000180708	rs77441663			0.589		FALSE							0.0803003	0.0890344	0.0348564	shared	0.317924	1	360	675	3.16e-32	2.143	chr1_158466138_G_A,chr1_158480402_C_T
chr1_158419967_A_T	1	158419967	13	276	16	552	0.029	69	16218	0.0043	8.79059	5.15551	Inf	9.41e-10	1.76337	0.0160306	230	88056	0.00261197	0.00261197	222	8	MANE	synonymous_variant	OR10K2	ENSG00000180708	rs143743518&COSV100149474			0.545		FALSE							0.00358677	0.00363397	0.00489592	shared	0.81673	0.982911	33	69	3.8e-05	2.343
chr1_158420706_GC_G	1	158420706	7	1014	19	2028	0.0094	20	16218	0.0012	134.131	25.5826	Inf	1.14e-16	2.08346	0.00398077	51	88056	0.00057918	0.00057918	49	2	MANE	frameshift_variant	OR10K2	ENSG00000180708	rs768199648				LC								2.35e-05	8.48e-07	0.00039527	shared	788.767	5.64e-35	3	20	9.86e-05	7.459
chr1_158547320_G_A	1	158547320	19	59	6	118	0.0508	11	16218	0.0007	171.488	52.4044	Inf	5.85e-11	8.56641	0.233671	55	88056	0.0006246	0.0006246	47	8	MANE	synonymous_variant	OR6Y1	ENSG00000197532	rs753054408&COSV100225231			7.972		FALSE							1.61e-05	0	0.00028545	not_NFE			7	11	0.2492	1.757	chr1_158680554_A_G
chr1_158613770_C_T	1	158613770	13	276	10	552	0.0181	15	16218	0.0009	57.6234	21.0372	Inf	4.96e-12	1.76337	0.0160306	37	88056	0.00042019	0.00042019	37	0	MANE	downstream_gene_variant|missense_variant	OR10Z1|SPTA1	ENSG00000198967|ENSG00000163554	rs546017094&COSV63759235	deleterious(0)	possibly_damaging(0.824)	26.8		TRUE							6.07e-05	8.48e-07	0.00104315	shared	615.756	2.47e-27	3	15	0.003244	5.592	chr1_158647515_C_T
chr1_158623199_AAGATCAGGAG_A	1	158623199	7	1014	30	2028	0.0148	68	16214	0.0042	5.58935	3.61232	Inf	9.77e-11	2.08346	0.00398077	209	88050	0.00237365	0.00237365	207	2	MANE	splice_region_variant&splice_polypyrimidine_tract_variant&intron_variant	SPTA1	ENSG00000163554	rs554241455			4.037		FALSE							0.00321217	0.00361008	0.00264672	shared	0.692945	0.999845	18	68	1.65e-09	4.237	chr1_158678422_G_T
chr1_158647515_C_T	1	158647515	13	276	10	552	0.0181	15	16218	0.0009	57.6234	21.0372	Inf	4.96e-12	1.76337	0.0160306	37	88046	0.00042023	0.00042024	37	0	MANE	intron_variant	SPTA1	ENSG00000163554	rs527811263&COSV63757262			0.023		FALSE							0.00011102	5.26e-05	0.00104386	shared	9.97726	8.88e-12	3	15	0.003244	5.592	chr1_158613770_C_T
chr1_158647627_C_A	1	158647627	6	434	11	868	0.0127	20	16218	0.0012	21.8516	9.47941	Inf	1.04e-09	0.55752	0.00625111	47	88056	0.00053375	0.00053375	45	2	MANE	missense_variant	SPTA1	ENSG00000163554	rs531590551	tolerated(0.1)	possibly_damaging(0.908)	22.6		FALSE							7.06e-05	0	0.00122963	not_NFE			5	20	0.001044	4.475
chr1_158678422_G_T	1	158678422	7	1014	30	2028	0.0148	40	16218	0.0025	21.2834	11.2182	Inf	1.61e-19	2.08346	0.00398077	126	88056	0.00143091	0.00143091	124	2	MANE	missense_variant	SPTA1	ENSG00000163554	rs746343051	tolerated(0.28)	benign(0.149)	18.34		FALSE							5.52e-05	2.54e-06	0.00092225	shared	511.878	3.25e-66	5	40	8.57e-09	8.961	chr1_158623199_AAGATCAGGAG_A
chr1_158680554_A_G	1	158680554	19	59	6	118	0.0508	6	16218	0.0004	Inf	218.87	Inf	1.31e-13	8.56641	0.233671	27	88056	0.00030662	0.00030662	21	6	MANE	intron_variant	SPTA1	ENSG00000163554				0.796		FALSE							2.48e-06	0	4.39e-05	not_NFE			0	6	0.01108		chr1_158547320_G_A
chr1_158766427_G_A	1	158766427	7	1014	66	2028	0.0325	253	16218	0.0156	2.51866	1.95654	Inf	2.82e-09	2.08346	0.00398077	1033	88056	0.0117312	0.0117312	1015	18	MANE	missense_variant	OR6N1	ENSG00000197403	rs857828&COSV100625353	deleterious(0)	possibly_damaging(0.881)	19.57		FALSE							0.00897715	0.00920002	0.0129444	shared	1.28836	8.75e-07	153	253	1.09e-09	1.862
chr1_158941970_T_C	1	158941970	14	184	6	368	0.0163	6	16218	0.0004	Inf	67.3684	Inf	1.31e-10	1.86495	0.0271902	8	88056	9.09e-05	9.09e-05	8	0	MANE	splice_region_variant&splice_polypyrimidine_tract_variant&intron_variant	PYHIN1	ENSG00000163564	rs369357722			0.015		FALSE							1.96e-05	1.03e-05	0.00017775	shared	16.9692	7.59e-06	0	6	0.01108
chr1_158973679_G_A	1	158973679	7	1014	17	2028	0.0084	26	16218	0.0016	13.316	6.33932	Inf	4.29e-10	2.08346	0.00398077	43	88056	0.00048833	0.00048833	41	2	MANE	synonymous_variant	PYHIN1	ENSG00000163564	rs12734669&COSV63730494&COSV63732342			0.112		FALSE							0.00552805	0.00544645	0.00082385	shared	0.154347	1	3	26	2.22e-06	9.7
chr1_159065918_C_T	1	159065918	7	1014	18	2028	0.0089	30	16218	0.0018	10.5758	5.39799	Inf	1.01e-09	2.08346	0.00398077	68	88056	0.00077224	0.00077224	68	0	MANE	missense_variant	AIM2	ENSG00000163568	rs758880627	tolerated(0.37)	benign(0.022)	0.683		FALSE							5.62e-05	0	0.00101262	not_NFE			4	30	8.46e-07	8.396
chr1_159068603_G_A	1	159068603	7	1014	11	2028	0.0054	12	16218	0.0007	77.3599	13.7202	Inf	1.21e-09	2.08346	0.00398077	43	88056	0.00048833	0.00048833	41	2	MANE	stop_gained	AIM2	ENSG00000163568	rs769408008&COSV63701763			31	HC						FALSE		1.8e-05	0	0.00030751	not_NFE			0	12	0.0001227
chr1_159200859_G_A	1	159200859	7	1014	54	2028	0.0266	160	16218	0.0099	3.63452	2.70529	Inf	2.19e-12	2.08346	0.00398077	478	88056	0.00542836	0.00542836	454	24	MANE	synonymous_variant|upstream_gene_variant	CADM3|ACKR1	ENSG00000162706|ENSG00000213088	rs35256099			11.67		FALSE							0.0278531	0.0315192	0.00762972	shared	0.177268	1	37	160	7.09e-23	4.871
chr1_159205737_G_A	1	159205737	7	1014	359	2028	0.177	2092	16218	0.129	1.5461	1.38904	Inf	2e-11	2.08346	0.00398077	9524	88056	0.108158	0.108158	8348	1176	MANE	downstream_gene_variant|missense_variant	CADM3|ACKR1	ENSG00000162706|ENSG00000213088	rs13962&CM983824&COSV63674404	tolerated(0.28)	possibly_damaging(0.763)	17.47		FALSE							0.152334	0.174888	0.120372	shared	0.570175	1	1611	2092	6.57e-33	1.518
chr1_159205960_G_T	1	159205960	9	330	6	660	0.0091	6	16218	0.0004	Inf	36.6503	Inf	4.44e-09	1.41542	0.0141455	7	88056	7.95e-05	7.95e-05	5	2	MANE	missense_variant|downstream_gene_variant	ACKR1|CADM3	ENSG00000213088|ENSG00000162706	rs758173575&COSV63672437	deleterious(0)	probably_damaging(0.997)	24.7		TRUE							3.97e-05	8.47e-07	0.00068074	shared	206.386	3.49e-09	0	6	0.01108
chr1_159439967_T_C	1	159439967	7	1014	52	2028	0.0256	179	16218	0.011	2.91374	2.17726	Inf	2.59e-09	2.08346	0.00398077	995	88056	0.0112996	0.0112996	955	40	MANE	missense_variant	OR10J1	ENSG00000196184	rs35634161&COSV71129052	deleterious(0.01)	probably_damaging(0.986)	23.3		TRUE							0.0175889	0.0167788	0.0102545	shared	0.591139	1	164	179	0.06482	1.222
chr1_159826903_T_A	1	159826903	2	784	14	1568	0.0089	19	16218	0.0012	26.3726	10.3647	Inf	4.31e-11	0.8032	0.00283438	58	88054	0.00065869	0.00065869	56	2	MANE	missense_variant	SLAMF8	ENSG00000158714	rs201120920	deleterious_low_confidence(0.01)	benign(0)	15		FALSE							0.00014064	0.00011865	0.00079065	shared	6.13916	1.07e-11	6	19	0.004434	3.542
chr1_159872894_C_A	1	159872894	19	59	14	118	0.1186	214	16214	0.0132	10.6936	6.1758	Inf	4.95e-10	8.56641	0.233671	635	88024	0.00721394	0.00721394	609	26	MANE	intron_variant	CFAP45	ENSG00000213085	rs79596930			0.558		FALSE							0.0317149	0.0275806	0.0118535	shared	0.286763	1	63	214	1.42e-24	3.834	chr1_159858823_C_T
chr1_159888475_G_A	1	159888475	11	684	25	1362	0.0184	78	16150	0.0048	5.19757	3.34857	Inf	2.43e-09	1.68565	0.00638604	232	87728	0.00264454	0.00264454	224	8	MANE	synonymous_variant	CFAP45	ENSG00000213085	rs139467599&COSV63651429			0.622		FALSE							0.0003389	0.00017115	0.00241025	shared	13.5068	2.19e-54	1	78	1.33e-24	87.81	chr1_159890458_G_C
chr1_159890458_G_C	1	159890458	11	684	25	1368	0.0183	79	16216	0.0049	5.09888	3.28884	Inf	3.3e-09	1.68565	0.00638604	233	88048	0.00264628	0.00264628	225	8	MANE	intron_variant	CFAP45	ENSG00000213085	rs113986880			2.429		FALSE							0.0039462	0.00018909	0.00271345	shared	12.3458	1.08e-52	1	79	6.97e-25	88.73	chr1_159888475_G_A
chr1_159927342_T_C	1	159927342	7	1014	252	2028	0.1243	1364	16218	0.0841	1.6687	1.47168	Inf	2.39e-11	2.08346	0.00398077	5638	88054	0.0640289	0.0640289	5126	512	MANE	upstream_gene_variant|3_prime_UTR_variant	TAGLN2|IGSF9	ENSG00000158710|ENSG00000085552	rs2153209			0.131		FALSE							0.0537535	0.0384436	0.0718287	shared	1.76436	3.36e-124	899	1364	6.21e-38	1.76	chr1_159927537_C_T,chr1_159927848_T_C
chr1_159927537_C_T	1	159927537	7	1014	330	2028	0.1627	1919	16218	0.1183	1.54114	1.37928	Inf	1.25e-10	2.08346	0.00398077	7962	88054	0.0904218	0.0904218	7000	962	MANE	upstream_gene_variant|splice_polypyrimidine_tract_variant&intron_variant	TAGLN2|IGSF9	ENSG00000158710|ENSG00000085552	rs2153208&COSV100231103			0.041		FALSE							0.109584	0.0998153	0.102238	shared	0.917058	0.999998	1251	1919	5.13e-56	1.81	chr1_159927342_T_C,chr1_159927848_T_C
chr1_159927848_T_C	1	159927848	7	1014	223	2028	0.11	1229	16218	0.0758	1.61905	1.41804	Inf	2.07e-09	2.08346	0.00398077	5238	88056	0.0594849	0.0594849	4788	450	MANE	upstream_gene_variant|synonymous_variant	TAGLN2|IGSF9	ENSG00000158710|ENSG00000085552	rs77570237			7.06		FALSE							0.034669	0.026436	0.0651773	shared	2.40577	2.42e-251	877	1229	4.61e-26	1.613	chr1_159927342_T_C,chr1_159927537_C_T
chr1_159943057_G_C	1	159943057	7	1014	15	2028	0.0074	16	16218	0.001	105.686	19.6276	Inf	3.86e-13	2.08346	0.00398077	27	88056	0.00030662	0.00030662	27	0	MANE	synonymous_variant	IGSF9	ENSG00000085552	rs143442822			0.482		FALSE							0.00150184	0.0017878	0.00052776	shared	0.276506	1	1	16	7.66e-05	17.9
chr1_160120859_C_T	1	160120859	7	1014	25	2028	0.0123	42	16218	0.0026	10.4007	5.9371	Inf	6.96e-13	2.08346	0.00398077	85	88050	0.00096536	0.00096536	85	0	MANE	intron_variant	ATP1A2	ENSG00000018625	rs56200412&COSV63402247			1.541		FALSE							0.00691615	0.00817941	0.00192395	shared	0.17678	1	8	42	9.6e-08	5.88
chr1_160136391_C_T	1	160136391	14	184	8	368	0.0217	18	16218	0.0011	35.1232	14.1012	Inf	2.34e-09	1.86495	0.0271902	58	88056	0.00065867	0.00065867	58	0	MANE	intron_variant	ATP1A2	ENSG00000018625	rs752883804			0.003		FALSE							2.29e-05	7.63e-06	0.00024168	shared	110.547	1.56e-37	11	18	0.1362	1.83
chr1_160193811_G_C	1	160193811	11	684	17	1368	0.0124	34	16218	0.0021	10.9759	5.86941	Inf	2.93e-10	1.68565	0.00638604	95	88056	0.00107886	0.00107886	91	4	MANE	missense_variant	CASQ1	ENSG00000143318	rs771410439	tolerated(0.09)	benign(0.135)	19.3		FALSE							5.15e-05	0	0.00090055	not_NFE			8	34	8.53e-06	4.758	chr1_160291293_C_G
chr1_160262272_A_G	1	160262272	7	1014	24	2026	0.0118	25	16190	0.0015	169.706	33.0597	Inf	4.25e-21	2.08346	0.00398077	49	87938	0.00055721	0.00055721	45	4	MANE	intron_variant	DCAF8	ENSG00000132716				19.97		FALSE							2.51e-06	0	0.00013045	not_NFE			0	25	7e-09
chr1_160262290_G_C	1	160262290	7	1014	14	2028	0.0069	20	16210	0.0012	16.4166	6.81046	Inf	4.1e-09	2.08346	0.00398077	31	88042	0.0003521	0.00035211	31	0	MANE	intron_variant	DCAF8	ENSG00000132716	rs1016190496			16.04		FALSE							3.01e-05	1.77e-05	0.00038452	shared	32.9998	1.51e-14	0	20	3.01e-07
chr1_160282176_G_A	1	160282176	7	1014	49	2028	0.0242	65	16218	0.004	21.9261	13.2944	Inf	2.87e-31	2.08346	0.00398077	170	88056	0.00193059	0.00193059	158	12	MANE	synonymous_variant	PEX19	ENSG00000162735	rs752489082			9.553		FALSE							0.00012144	0	0.0020972	not_NFE			8	65	1.05e-13	9.113
chr1_160283113_C_G	1	160283113	14	184	6	368	0.0163	7	16210	0.0004	262.402	40.0957	Inf	9.03e-10	1.86495	0.0271902	12	88046	0.00013629	0.00013629	12	0	MANE	splice_region_variant&splice_polypyrimidine_tract_variant&intron_variant	PEX19	ENSG00000162735	rs747572423			12.92		FALSE							9.3e-06	1.69e-06	0.00013187	shared	120.154	4.95e-10	0	7	0.005223
chr1_160305607_T_C	1	160305607	13	276	17	552	0.0308	25	16216	0.0015	62.2179	28.6566	Inf	7.3e-20	1.76337	0.0160306	56	88050	0.000636	0.000636	54	2	MANE	intron_variant	COPA	ENSG00000122218	rs566671720			12.35		FALSE							0.00014187	8.47e-07	0.0024484	shared	1138.3	7.51e-52	9	25	0.002896	3.108
chr1_160344792_C_T	1	160344792	7	1014	14	2028	0.0069	20	16218	0.0012	16.4259	6.8143	Inf	4.07e-09	2.08346	0.00398077	45	88056	0.00051104	0.00051104	45	0	MANE	upstream_gene_variant|synonymous_variant	COPA|NCSTN	ENSG00000122218|ENSG00000162736	rs760678242			7.365		FALSE							5.82e-05	1.69e-06	0.00096627	shared	441.848	1.94e-38	6	20	0.002695	3.729
chr1_160351275_A_G	1	160351275	7	1014	176	2028	0.0868	833	16218	0.0514	1.95744	1.68384	Inf	4.95e-13	2.08346	0.00398077	3842	88052	0.0436333	0.0436333	3602	240	MANE	synonymous_variant	NCSTN	ENSG00000162736	rs12239747&COSV54184952			7.806		FALSE							0.0625605	0.0566488	0.0471955	shared	0.77219	1	689	833	2.35e-09	1.37	chr1_160282211_C_A,chr1_160299191_G_A,chr1_160325672_G_A,chr1_160351709_C_T,chr1_160354113_C_G
chr1_160351709_C_T	1	160351709	7	1014	157	2028	0.0774	801	16218	0.0494	1.76495	1.50766	Inf	3.24e-09	2.08346	0.00398077	3714	88056	0.0421777	0.0421777	3478	236	MANE	synonymous_variant	NCSTN	ENSG00000162736	rs6664627&COSV54184978			9.742		FALSE							0.0519668	0.0545017	0.0439365	shared	0.766908	1	653	801	8.79e-10	1.39	chr1_160282211_C_A,chr1_160299191_G_A,chr1_160325672_G_A,chr1_160351275_A_G,chr1_160354113_C_G
chr1_160354113_C_G	1	160354113	7	1014	150	2028	0.074	712	16218	0.0439	1.9368	1.6463	Inf	3.67e-11	2.08346	0.00398077	3023	88054	0.0343312	0.0343312	2833	190	MANE	splice_region_variant&splice_polypyrimidine_tract_variant&intron_variant	NCSTN	ENSG00000162736	rs7528638			7.932		FALSE							0.0515389	0.0554247	0.0378939	shared	0.610084	1	475	712	3.51e-19	1.706	chr1_160191011_T_C,chr1_160282211_C_A,chr1_160299191_G_A,chr1_160325672_G_A,chr1_160351275_A_G,chr1_160351709_C_T
chr1_160421035_A_G	1	160421035	9	330	6	660	0.0091	6	16218	0.0004	Inf	36.6503	Inf	4.44e-09	1.41542	0.0141455	13	88036	0.00014767	0.00014767	13	0	MANE	splice_polypyrimidine_tract_variant&intron_variant	VANGL2	ENSG00000162738	rs752839835			0.026		FALSE							3.41e-05	0	0.00057093	not_NFE			0	6	0.01109		chr1_160838888_C_A
chr1_160550981_T_C	1	160550981	7	1014	18	2028	0.0089	23	16218	0.0014	25.3769	10.3992	Inf	9.42e-13	2.08346	0.00398077	70	88056	0.00079495	0.00079495	70	0	MANE	missense_variant	CD84	ENSG00000066294	rs143879677	tolerated(0.19)	benign(0.003)	8.284		FALSE							0.00134745	0.00157459	0.00057094	shared	0.480396	0.99999	3	23	1.51e-05	8.579
chr1_160634754_G_C	1	160634754	19	59	5	118	0.0424	9	16218	0.0006	178	47.0525	Inf	2.3e-09	8.56641	0.233671	35	88056	0.00039747	0.00039747	33	2	MANE	missense_variant	SLAMF1	ENSG00000117090	rs201481918&COSV52499931	tolerated(0.71)	benign(0.018)	0.343		FALSE							0.00011523	9.75e-05	0.00028548	shared	2.98827	0.00303287	1	9	0.008383	10.06
chr1_160818345_C_T	1	160818345	6	434	9	868	0.0104	13	16218	0.0008	40.1627	13.2909	Inf	2.04e-09	0.55752	0.00625111	101	88054	0.00114702	0.00114702	97	4	MANE	intron_variant	LY9	ENSG00000122224	rs764211287			4.17		FALSE							0.0001088	1.33e-05	0.00153795	shared	74.1991	1.08e-40	21	13	0.3085	0.6916
chr1_160834012_A_G	1	160834012	7	1014	1393	2028	0.6869	10058	16210	0.6205	1.3967	1.2832	Inf	1.6e-11	2.08346	0.00398077	50332	88002	0.571942	0.428058	21074	29258	MANE	intron_variant	CD244	ENSG00000122223	rs11265493&COSV59237800			3.303		FALSE							0.594473	0.610334	0.604451	shared	0.86794	1	9722	10058	9.62e-56	1.412
chr1_160838888_C_A	1	160838888	9	330	6	660	0.0091	6	16216	0.0004	Inf	36.6454	Inf	4.45e-09	1.41542	0.0141455	12	88026	0.00013632	0.00013632	12	0	MANE	intron_variant	CD244	ENSG00000122223	rs767832756			4.528		FALSE							3.04e-05	0	0.00047421	not_NFE			1	6	0.05763	6.705	chr1_160421035_A_G
chr1_160876668_C_G	1	160876668	4	641	16	1282	0.0125	36	16218	0.0022	9.42294	5.08793	Inf	3.39e-09	1.05301	0.00460451	87	88052	0.00098805	0.00098805	87	0	MANE	missense_variant	ITLN1	ENSG00000179914	rs8144&COSV58273941&COSV58275285	deleterious(0)	probably_damaging(0.956)	10.66		FALSE							0.00389752	0.0046205	0.00162505	shared	0.257494	1	5	36	9.79e-08	8.062
chr1_160950637_A_G	1	160950637	9	330	7	660	0.0106	8	16218	0.0005	166.581	26.703	Inf	1.38e-09	1.41542	0.0141455	41	88054	0.00046562	0.00046562	41	0	MANE	synonymous_variant	ITLN2	ENSG00000158764	rs143503379&COSV100600745			0.173		FALSE							0.00043737	0.00047542	0.00091117	shared	0.796106	0.825725	5	8	0.4067	1.789
chr1_161041699_T_C	1	161041699	1	337	7	674	0.0104	8	16218	0.0005	162.941	26.119	Inf	1.6e-09	1.59698	0.0124826	17	88056	0.00019306	0.00019306	17	0	MANE	missense_variant|upstream_gene_variant	USF1|TSTD1	ENSG00000158773|ENSG00000215845	rs758369567	tolerated(0.25)	benign(0.003)	21.9		FALSE							7.06e-05	2.88e-05	0.0008455	shared	9.09541	2.73e-06	1	8	0.01608	8.945
chr1_161053224_A_G	1	161053224	18	30	4	60	0.0667	6	16214	0.0004	575.482	104.163	Inf	2.53e-09	2.12435	0.0548585	14	88032	0.00015903	0.00015903	14	0	MANE	intron_variant	ARHGAP30	ENSG00000186517	rs557078090			8.055		FALSE							0.0001377	8.48e-06	0.00227533	shared	20.6086	3.22e-06	0	6	0.01109
chr1_161160791_C_T	1	161160791	7	1014	17	2028	0.0084	17	16218	0.001	Inf	36.6123	Inf	4.21e-16	2.08346	0.00398077	37	88056	0.00042019	0.00042019	37	0	MANE	missense_variant|downstream_gene_variant	USP21|UFC1	ENSG00000143258|ENSG00000143222	rs745399364	tolerated_low_confidence(0.25)	probably_damaging(0.992)	23.3		FALSE							2.54e-05	0	0.00045009	not_NFE			0	17	2.88e-06
chr1_161172131_G_A	1	161172131	7	1014	24	2028	0.0118	51	16218	0.0031	6.28087	3.79167	Inf	1.44e-09	2.08346	0.00398077	142	88056	0.00161261	0.00161261	136	6	MANE	intron_variant|downstream_gene_variant	B4GALT3|PPOX	ENSG00000158850|ENSG00000143224	rs567814897			10.06		FALSE							0.00018229	1.44e-05	0.0028562	shared	127.376	1.72e-81	12	51	7.03e-08	4.762
chr1_161173758_A_G	1	161173758	9	330	8	660	0.0121	11	16218	0.0007	63.5935	18.3523	Inf	1.07e-09	1.41542	0.0141455	12	88056	0.00013628	0.00013628	12	0	MANE	intron_variant|downstream_gene_variant	B4GALT3|PPOX	ENSG00000158850|ENSG00000143224	rs764654984			6.171		FALSE							5.64e-05	8.48e-07	0.00096621	shared	379.841	1.08e-16	0	11	0.0002599
chr1_161196791_G_A	1	161196791	7	1014	21	2028	0.0104	24	16218	0.0015	49.5174	17.0902	Inf	1.38e-16	2.08346	0.00398077	46	88056	0.00052239	0.0005224	46	0	MANE	synonymous_variant	ADAMTS4	ENSG00000158859	rs775668949			7.87		FALSE							4.4e-05	1.02e-05	0.00063675	shared	71.562	2.56e-30	1	24	3.19e-07	26.86
chr1_161198662_G_A	1	161198662	7	1014	17	2028	0.0084	27	16218	0.0017	11.9837	5.83813	Inf	1.02e-09	2.08346	0.00398077	84	88054	0.00095396	0.00095396	80	4	MANE	5_prime_UTR_variant|upstream_gene_variant	ADAMTS4|NDUFS2	ENSG00000158859|ENSG00000158864	rs375241915			13.65		FALSE							0.00011944	6.18e-05	0.00129262	shared	20.2778	7.28e-36	16	27	0.04669	1.888
chr1_161235904_G_A	1	161235904	7	1014	11	2028	0.0054	11	16218	0.0007	Inf	22.4483	Inf	1.14e-10	2.08346	0.00398077	43	88054	0.00048834	0.00048834	43	0	MANE	missense_variant	NR1I3	ENSG00000143257	rs748184864&COSV100915644	deleterious(0)	probably_damaging(0.998)	28.2		TRUE							2.54e-05	9.32e-06	0.00025259	shared	43.739	6.95e-16	3	11	0.02871	4.1
chr1_161314434_A_AGT	1	161314434	13	276	146	548	0.2664	2587	16188	0.1598	1.96379	1.65795	Inf	6.72e-11	1.76337	0.0160306	16646	87944	0.18928	0.18928	13194	3452	MANE	intron_variant|upstream_gene_variant	SDHC|MPZ	ENSG00000143252|ENSG00000158887	rs35215598			14.26		FALSE							0.082179	0.0609988	0.181657	shared	3.63836	0	3970	2587	1.35e-44	0.6775	chr1_161306153_C_T,chr1_161323718_C_T,chr1_161362556_C_G,chr1_161364945_G_A,chr1_161365491_T_A,chr1_161366165_A_C,chr1_161367814_G_A
chr1_161323718_C_T	1	161323718	13	276	145	524	0.2767	2449	15492	0.1581	2.10279	1.77192	Inf	1.57e-12	1.76337	0.0160306	15814	84080	0.188083	0.188083	12478	3336	MANE	intron_variant	SDHC	ENSG00000143252	rs112946310			4.249		FALSE							0.0695083	0.0550169	0.163717	shared	4.02178	0	3762	2449	7.73e-44	0.673	chr1_161306153_C_T,chr1_161314434_A_AGT,chr1_161362556_C_G,chr1_161364945_G_A,chr1_161365491_T_A,chr1_161366165_A_C,chr1_161367814_G_A
chr1_161362556_C_G	1	161362556	13	276	147	552	0.2663	2552	16216	0.1574	2.001	1.6903	Inf	1.89e-11	1.76337	0.0160306	16540	88024	0.187903	0.187903	13154	3386	MANE	3_prime_UTR_variant|downstream_gene_variant	SDHC|CFAP126	ENSG00000143252|ENSG00000188931	rs3813632&COSV61368310			5.057		FALSE							0.0757764	0.0604391	0.177904	shared	3.64322	0	3967	2552	3.82e-48	0.6662	chr1_161306153_C_T,chr1_161314434_A_AGT,chr1_161323718_C_T,chr1_161364945_G_A,chr1_161365491_T_A,chr1_161366165_A_C,chr1_161367814_G_A
chr1_161364945_G_A	1	161364945	13	276	148	552	0.2681	2554	16218	0.1575	2.0189	1.70608	Inf	9.78e-12	1.76337	0.0160306	16549	88044	0.187963	0.187963	13143	3406	MANE	3_prime_UTR_variant|downstream_gene_variant	CFAP126|SDHC	ENSG00000188931|ENSG00000143252	rs16832869&COSV61369679			0.133		FALSE							0.0817786	0.0608012	0.179366	shared	3.62297	0	3971	2554	4.1e-48	0.6663	chr1_161306153_C_T,chr1_161314434_A_AGT,chr1_161323718_C_T,chr1_161362556_C_G,chr1_161365491_T_A,chr1_161366165_A_C,chr1_161367814_G_A
chr1_161365491_T_A	1	161365491	13	276	148	552	0.2681	2554	16218	0.1575	2.0189	1.70608	Inf	9.78e-12	1.76337	0.0160306	16550	88050	0.187961	0.187961	13144	3406	MANE	intron_variant|downstream_gene_variant	CFAP126|SDHC	ENSG00000188931|ENSG00000143252	rs13374037&COSV61369326			0.82		FALSE							0.0818753	0.0609241	0.17947	shared	3.61478	0	3970	2554	4.08e-48	0.6664	chr1_161306153_C_T,chr1_161314434_A_AGT,chr1_161323718_C_T,chr1_161362556_C_G,chr1_161364945_G_A,chr1_161366165_A_C,chr1_161367814_G_A
chr1_161366165_A_C	1	161366165	13	276	148	552	0.2681	2555	16218	0.1575	2.01791	1.70522	Inf	1.01e-11	1.76337	0.0160306	16549	88046	0.187959	0.187959	13143	3406	MANE	intron_variant|downstream_gene_variant	CFAP126|SDHC	ENSG00000188931|ENSG00000143252	rs16832874&COSV61369596			2.335		FALSE							0.0830507	0.0611519	0.179555	shared	3.60155	0	3971	2555	5.08e-48	0.6666	chr1_161306153_C_T,chr1_161314434_A_AGT,chr1_161323718_C_T,chr1_161362556_C_G,chr1_161364945_G_A,chr1_161365491_T_A,chr1_161367814_G_A
chr1_161367814_G_A	1	161367814	13	276	148	552	0.2681	2553	16216	0.1574	2.01959	1.70671	Inf	9.58e-12	1.76337	0.0160306	16544	88040	0.187915	0.187915	13140	3404	MANE	downstream_gene_variant|intron_variant	SDHC|CFAP126	ENSG00000143252|ENSG00000188931	rs41270861&COSV61369330			1.364		FALSE							0.0811841	0.0600663	0.178838	shared	3.6688	0	3969	2553	3.96e-48	0.6663	chr1_161306153_C_T,chr1_161314434_A_AGT,chr1_161323718_C_T,chr1_161362556_C_G,chr1_161364945_G_A,chr1_161365491_T_A,chr1_161366165_A_C
chr1_161525447_C_A	1	161525447	19	59	7	118	0.0593	9	16210	0.0006	497.695	116.234	Inf	3.22e-14	8.56641	0.233671	27	88038	0.00030669	0.00030669	23	4	MANE	synonymous_variant	HSPA6	ENSG00000173110	rs762018570			11.33		FALSE							6.2e-06	0	0.00011003	not_NFE			0	9	0.001164
chr1_161549660_T_G	1	161549660	11	684	18	1368	0.0132	39	16210	0.0024	9.4074	5.23568	Inf	4.73e-10	1.68565	0.00638604	114	88034	0.00129495	0.00129495	104	10	MANE	intron_variant	FCGR3A	ENSG00000203747	rs762461000			0.035		FALSE							7.44e-05	0	0.00131034	not_NFE			0	39	1.9e-13
chr1_161550086_C_T	1	161550086	7	1014	19	2028	0.0094	20	16206	0.0012	134.017	25.5608	Inf	1.16e-16	2.08346	0.00398077	72	88026	0.00081794	0.00081794	68	4	MANE	upstream_gene_variant	FCGR3A	ENSG00000203747	rs537294345			3.925		FALSE							0.00076995	0.00076127	0.00053928	shared	0.841737	0.808665	2	20	3.73e-05	11.19
chr1_161671627_T_C	1	161671627	2	784	9	1568	0.0057	9	16218	0.0006	Inf	23.7603	Inf	7.23e-10	0.8032	0.00283438	11	88056	0.00012492	0.00012492	11	0	MANE	synonymous_variant	FCGR2B	ENSG00000072694	rs777037034			0.626		FALSE							8.8e-05	7.63e-05	0.00021961	shared	3.43566	0.0020324	0	9	0.001166		chr1_161958430_A_G
chr1_161958430_A_G	1	161958430	2	784	9	1568	0.0057	9	16218	0.0006	Inf	23.7603	Inf	7.23e-10	0.8032	0.00283438	17	88056	0.00019306	0.00019306	17	0	MANE	splice_polypyrimidine_tract_variant&intron_variant	ATF6	ENSG00000118217	rs375557608			2.178		FALSE							2.91e-05	2.58e-06	0.00034292	shared	112.694	9.97e-14	1	9	0.008383	10.06	chr1_161671627_T_C
chr1_162343793_C_T	1	162343793	7	1014	13	2026	0.0064	15	16212	0.0009	45.7232	12.3201	Inf	1.44e-10	2.08346	0.00398077	50	88036	0.00056795	0.00056795	50	0	MANE	intron_variant	NOS1AP	ENSG00000198929	rs111478676			0.516		FALSE							3.04e-05	7.63e-06	0.00041831	shared	68.6612	4.96e-22	3	15	0.003244	5.593
chr1_162375409_T_G	1	162375409	7	1014	181	2028	0.0893	845	16216	0.0521	1.99587	1.71997	Inf	6.11e-14	2.08346	0.00398077	3438	88048	0.0390469	0.0390469	3220	218	MANE	downstream_gene_variant|splice_region_variant&splice_polypyrimidine_tract_variant&intron_variant	NOS1AP|SPATA46	ENSG00000198929|ENSG00000171722	rs164182			6.984		FALSE							0.11179	0.127525	0.0442062	shared	0.273482	1	475	845	9.14e-36	2.043
chr1_162383666_C_T	1	162383666	7	1014	10	2028	0.0049	10	16218	0.0006	Inf	20.0994	Inf	9.17e-10	2.08346	0.00398077	14	88056	0.00015899	0.00015899	12	2	MANE	synonymous_variant	C1orf226	ENSG00000239887	rs756830186			8.263		FALSE							1.43e-05	0	0.00025681	not_NFE			0	10	0.0005506
chr1_162755179_C_T	1	162755179	4	641	14	1282	0.0109	19	16218	0.0012	32.9435	12.9456	Inf	2.77e-12	1.05301	0.00460451	40	88056	0.00045426	0.00045426	40	0	MANE	synonymous_variant	DDR2	ENSG00000162733	rs528027469			10.26		FALSE							3.1e-05	0	0.00054897	not_NFE			2	19	7.02e-05	10.63
chr1_162755282_C_T	1	162755282	15	91	6	182	0.033	6	16218	0.0004	Inf	138.778	Inf	1.84e-12	4.49103	0.116544	9	88056	0.00010221	0.00010221	7	2	MANE	missense_variant	DDR2	ENSG00000162733		deleterious(0)	probably_damaging(0.998)	26.3		TRUE							2.48e-06	0	2.2e-05	not_NFE			0	6	0.01108
chr1_162770523_T_C	1	162770523	13	276	19	552	0.0344	87	16218	0.0054	8.17482	5.04794	Inf	7.63e-11	1.76337	0.0160306	901	88056	0.0102321	0.0102321	889	12	MANE	intron_variant	DDR2	ENSG00000162733	rs77385055			8.768		FALSE							0.00443652	0.00317917	0.00816017	shared	2.91171	4.26e-56	229	87	7.75e-13	0.4215	chr1_162790832_G_C
chr1_162790832_G_C	1	162790832	13	276	19	552	0.0344	87	16218	0.0054	8.17482	5.04794	Inf	7.63e-11	1.76337	0.0160306	910	88056	0.0103343	0.0103343	898	12	MANE	downstream_gene_variant|missense_variant	DDR2|HSD17B7	ENSG00000162733|ENSG00000132196	rs116929795&COSV54418399	tolerated(0.27)	benign(0.026)	21.9		FALSE							0.00441993	0.00315293	0.00808756	shared	2.98291	4.71e-59	234	87	1.41e-13	0.4124	chr1_162770523_T_C
chr1_162812263_A_G	1	162812263	13	276	18	552	0.0326	57	16134	0.0035	13.4267	7.92151	Inf	2.82e-13	1.76337	0.0160306	574	87614	0.00655146	0.00655146	564	10	MANE	intron_variant	HSD17B7	ENSG00000132196	rs2997360			2.89		FALSE							0.00176646	1.45e-05	0.00622514	shared	431.71	0	158	57	6.14e-10	0.4014
chr1_162859559_G_A	1	162859559	7	1014	21	2028	0.0104	25	16218	0.0015	37.0901	14.3502	Inf	7.63e-16	2.08346	0.00398077	71	88056	0.00080631	0.00080631	67	4	MANE	stop_gained	CCDC190	ENSG00000185860	rs756079140			36	HC						FALSE		0.00012889	2.37e-05	0.0015485	shared	39.2869	1.32e-33	7	25	0.0005398	3.996
chr1_165249379_C_T	1	165249379	2	784	21	1568	0.0134	25	16218	0.0015	49.6666	19.2179	Inf	3.76e-18	0.8032	0.00283438	60	88056	0.00068138	0.00068139	58	2	MANE	intron_variant	LMX1A	ENSG00000162761	rs200296653			3.508		FALSE							0.00012317	3.05e-05	0.00113941	shared	29.5999	6.76e-30	6	25	0.0001995	4.663
chr1_165401401_C_T	1	165401401	2	784	13	1568	0.0083	18	16218	0.0011	24.4711	9.48305	Inf	3.31e-10	0.8032	0.00283438	41	88056	0.00046561	0.00046561	39	2	MANE	synonymous_variant	RXRG	ENSG00000143171	rs533170734			8.733		FALSE							3.84e-05	0	0.00065876	not_NFE			2	18	0.0001319	10.07
chr1_165410844_C_T	1	165410844	7	1014	17	2028	0.0084	26	16218	0.0016	13.316	6.33932	Inf	4.29e-10	2.08346	0.00398077	71	88056	0.00080631	0.00080631	69	2	MANE	splice_polypyrimidine_tract_variant&intron_variant	RXRG	ENSG00000143171	rs763380935			8.337		FALSE							6.51e-05	0	0.0011419	not_NFE			14	26	0.02655	2.077
chr1_165632301_T_TC	1	165632301	7	1014	47	2028	0.0232	127	16218	0.0078	4.18436	3.02255	Inf	1.35e-12	2.08346	0.00398077	447	88050	0.00507666	0.00507666	437	10	MANE	intron_variant	MGST3	ENSG00000143198	rs199532561			12.22		FALSE							0.0133607	0.0149845	0.00599974	shared	0.371519	1	66	127	2.17e-07	2.159
chr1_165654273_T_C	1	165654273	9	330	10	660	0.0152	16	16218	0.001	39.8819	15.3033	Inf	7.48e-11	1.41542	0.0141455	32	88054	0.00036341	0.00036341	30	2	MANE	splice_polypyrimidine_tract_variant&splice_region_variant&intron_variant	MGST3	ENSG00000143198	rs370460772			6.456		FALSE							0.00040083	0.00030679	0.00136132	shared	1.51874	0.0740896	0	16	6.09e-06
chr1_165665097_C_T	1	165665097	7	1014	14	2028	0.0069	15	16218	0.0009	98.593	18.1476	Inf	2.91e-12	2.08346	0.00398077	23	88056	0.0002612	0.0002612	21	2	MANE	synonymous_variant	ALDH9A1	ENSG00000143149	rs751345266			7.009		FALSE							2.04e-05	8.48e-07	0.00031846	shared	511.522	9.21e-23	0	15	1.29e-05
chr1_166849125_G_A	1	166849125	11	684	17	1368	0.0124	27	16218	0.0017	18.6601	9.0889	Inf	1.88e-12	1.68565	0.00638604	103	88056	0.00116971	0.00116971	97	6	MANE	synonymous_variant	POGK	ENSG00000143157	rs755901637			1.248		FALSE							4.65e-05	6.78e-06	0.00054892	shared	120.205	1.05e-36	1	27	4.08e-08	30.23	chr1_167119276_G_A
chr1_166857537_G_A	1	166857537	1	337	7	674	0.0104	8	16216	0.0005	162.92	26.1157	Inf	1.6e-09	1.59698	0.0124826	16	88040	0.00018174	0.00018174	16	0	MANE	3_prime_UTR_variant|downstream_gene_variant	TADA1|POGK	ENSG00000152382|ENSG00000143157	rs750496315			6.388		FALSE							1.68e-05	6.8e-06	0.00011092	shared	34.3055	4.37e-09	0	8	0.002473
chr1_167021858_A_G	1	167021858	7	1014	13	2028	0.0064	14	16218	0.0009	91.5075	16.6597	Inf	2.19e-11	2.08346	0.00398077	38	88054	0.00043155	0.00043155	34	4	MANE	3_prime_UTR_variant	MAEL	ENSG00000143194	rs767496959			14.84		FALSE							1.7e-05	1.72e-06	0.00028221	shared	254.586	9.17e-22	1	14	0.0002979	15.66
chr1_167113831_G_A	1	167113831	7	1014	70	2028	0.0345	157	16200	0.0097	5.78687	4.36864	Inf	1.64e-23	2.08346	0.00398077	545	87940	0.00619741	0.00619741	529	16	MANE	intron_variant	STYXL2	ENSG00000198842	rs115257553			1.005		FALSE							0.0232807	0.0273372	0.00834737	shared	0.240181	1	73	157	1.17e-10	2.417
chr1_167119276_G_A	1	167119276	11	684	17	1368	0.0124	29	16218	0.0018	15.5525	7.84957	Inf	9.82e-12	1.68565	0.00638604	111	88056	0.00126056	0.00126056	107	4	MANE	synonymous_variant	STYXL2	ENSG00000198842	rs551052116			8.693		FALSE							7.99e-05	3.22e-05	0.00085633	shared	31.6593	1.79e-34	6	29	2.23e-05	5.41	chr1_166849125_G_A
chr1_167125821_C_T	1	167125821	1	337	8	674	0.0119	12	16218	0.0007	46.6213	14.9233	Inf	3.65e-09	1.59698	0.0124826	20	88056	0.00022713	0.00022713	18	2	MANE	synonymous_variant	STYXL2	ENSG00000198842	rs750611235			10.76		FALSE							1.55e-05	0	0.00026603	not_NFE			1	12	0.001146	13.42
chr1_167127378_G_A	1	167127378	18	30	5	60	0.0833	9	16218	0.0006	366.411	95.0612	Inf	7.28e-11	2.12435	0.0548585	11	88056	0.00012492	0.00012492	9	2	MANE	synonymous_variant	STYXL2	ENSG00000198842	rs140729613&COSV54805459&COSV54806052&COSV99608853			0.033		FALSE							0.00063004	0.0005288	0.00208608	shared	0.495434	0.993139	0	9	0.001166
chr1_167220964_C_A	1	167220964	7	1014	14	2024	0.0069	15	16160	0.0009	98.4131	18.1143	Inf	2.98e-12	2.08346	0.00398077	23	87734	0.00026216	0.00026216	21	2	MANE	splice_donor_region_variant&intron_variant	POU2F1	ENSG00000143190	rs776160352			17.02		FALSE							2.35e-05	0	0.00042858	not_NFE			0	15	1.3e-05		chr1_167433036_A_G
chr1_167412068_C_G	1	167412068	7	1014	12	2028	0.0059	13	16218	0.0008	84.4297	15.1918	Inf	1.63e-10	2.08346	0.00398077	23	88056	0.0002612	0.0002612	23	0	MANE	synonymous_variant	POU2F1	ENSG00000143190	rs775147185			12.18		FALSE							2.85e-05	0	0.0004391	not_NFE			0	13	5.79e-05
chr1_167433036_A_G	1	167433036	7	1014	15	2028	0.0074	16	16218	0.001	105.686	19.6276	Inf	3.86e-13	2.08346	0.00398077	23	88056	0.0002612	0.0002612	21	2	MANE	synonymous_variant	CD247	ENSG00000198821	rs775332123			4.874		FALSE							2.35e-05	0	0.00041715	not_NFE			0	16	6.09e-06		chr1_167220964_C_A
chr1_167546324_A_G	1	167546324	2	784	12	1564	0.0077	14	16204	0.0009	56.5545	15.0182	Inf	4.76e-11	0.8032	0.00283438	24	87970	0.00027282	0.00027282	24	0	MANE	intron_variant	CREG1	ENSG00000143162	rs749839082			0.129		FALSE							2.24e-05	0	0.00040011	not_NFE			0	14	2.73e-05
chr1_167694254_C_G	1	167694254	7	1014	25	2028	0.0123	40	16218	0.0025	11.7915	6.59153	Inf	1.42e-13	2.08346	0.00398077	91	88056	0.00103343	0.00103343	89	2	MANE	synonymous_variant	RCSD1	ENSG00000198771	rs527297480			7.483		FALSE							8.55e-05	4.24e-06	0.00117471	shared	323.438	3.64e-67	7	40	8.77e-08	6.4
chr1_167883560_C_T	1	167883560	2	784	14	1568	0.0089	18	16218	0.0011	32.9701	12.0288	Inf	1.24e-11	0.8032	0.00283438	27	88056	0.00030662	0.00030662	27	0	MANE	synonymous_variant	ADCY10	ENSG00000143199	rs781741807			5.744		FALSE							3.47e-05	1.69e-06	0.00054891	shared	309.419	2.4e-26	0	18	1.36e-06
chr1_168085631_C_T	1	168085631	1	337	15	674	0.0223	46	16218	0.0028	11.3889	6.33725	Inf	2.52e-10	1.59698	0.0124826	229	88056	0.00260062	0.00260062	227	2	MANE	missense_variant	GPR161	ENSG00000143147	rs147976800&COSV54792742	tolerated_low_confidence(0.15)	benign(0.007)	3.021		FALSE							0.00053042	0.00041787	0.00247068	shared	7.54766	1.52e-52	62	46	0.3851	0.8287
chr1_168184772_A_G	1	168184772	13	276	20	552	0.0362	116	16210	0.0072	6.09276	3.85898	Inf	2.09e-09	1.76337	0.0160306	1102	88000	0.0125227	0.0125227	1078	24	MANE	splice_polypyrimidine_tract_variant&splice_region_variant&intron_variant	TIPRL	ENSG00000143155	rs144071854			8.926		FALSE							0.00077083	5.16e-06	0.0128757	shared	2324.82	0	294	116	4.02e-15	0.437	chr1_168191507_A_G
chr1_168198899_CTGTT_C	1	168198899	7	1014	36	2026	0.0178	97	16204	0.006	4.1864	2.87849	Inf	5.1e-10	2.08346	0.00398077	393	87966	0.00446764	0.00446764	387	6	MANE	splice_polypyrimidine_tract_variant&intron_variant	TIPRL	ENSG00000143155	rs540765062			9.068		FALSE							0.00667795	0.00799233	0.00524192	shared	0.599576	1	68	97	0.002936	1.599
chr1_168231495_T_C	1	168231495	7	1014	1057	2022	0.5227	7293	16142	0.4518	1.38476	1.279	Inf	4.75e-12	2.08346	0.00398077	35896	87706	0.409276	0.409276	20936	14960	MANE	intron_variant	SFT2D2	ENSG00000213064	rs11588504			3.807		FALSE							0.609065	0.654183	0.429436	shared	0.37364	1	6873	7293	8.49e-41	1.342
chr1_169132509_G_A	1	169132509	4	641	9	1282	0.007	9	16218	0.0006	Inf	29.6363	Inf	1.17e-10	1.05301	0.00460451	18	88056	0.00020442	0.00020442	18	0	MANE	downstream_gene_variant|3_prime_UTR_variant	NME7|ATP1B1	ENSG00000143156|ENSG00000143153				16.82		FALSE							2.31e-06	0	7.54e-05	not_NFE			0	9	0.001166
chr1_169376630_A_G	1	169376630	13	276	109	552	0.1975	1637	16218	0.1009	2.27648	1.88344	Inf	3.43e-12	1.76337	0.0160306	14887	88056	0.169063	0.169063	11835	3052	MANE	missense_variant	BLZF1	ENSG00000117475	rs1028180&COSV61393661	tolerated_low_confidence(0.38)	benign(0.036)	14.96		FALSE							0.0514201	0.0148662	0.119516	shared	13.2722	0	4094	1637	8.2e-218	0.3848	chr1_169378307_G_A,chr1_169397278_G_A,chr1_169418955_T_C
chr1_169378307_G_A	1	169378307	13	276	109	552	0.1975	1636	16184	0.1011	2.27271	1.88028	Inf	3.76e-12	1.76337	0.0160306	14881	87836	0.169418	0.169418	11831	3050	MANE	intron_variant	BLZF1	ENSG00000117475	rs2271762&COSV61393176			0.223		FALSE							0.0471757	0.0134833	0.119201	shared	14.6874	0	4093	1636	3.32e-218	0.3842	chr1_169376630_A_G,chr1_169397278_G_A,chr1_169418955_T_C
chr1_169378415_A_C	1	169378415	1	337	7	674	0.0104	7	16216	0.0004	Inf	43.5212	Inf	2.08e-10	1.59698	0.0124826	13	88054	0.00014764	0.00014764	13	0	MANE	missense_variant	BLZF1	ENSG00000117475	rs751779011&COSV61392834	tolerated(0.06)	benign(0.26)	22.8		FALSE							5.58e-06	0	9.88e-05	not_NFE			0	7	0.00523
chr1_169378575_A_T	1	169378575	9	330	20	660	0.0303	75	16216	0.0046	8.80472	5.43854	Inf	1.15e-11	1.41542	0.0141455	280	88040	0.00318037	0.00318037	268	12	MANE	intron_variant	BLZF1	ENSG00000117475	rs150391978			0.021		FALSE							0.009262	0.0103902	0.00429505	shared	0.3033	1	34	75	7.29e-06	2.472
chr1_169397278_G_A	1	169397278	13	276	109	552	0.1975	1636	16214	0.1009	2.27748	1.88427	Inf	3.35e-12	1.76337	0.0160306	14882	88048	0.169021	0.169021	11830	3052	MANE	synonymous_variant	CCDC181	ENSG00000117477	rs2272801			8.125		FALSE							0.0504453	0.0139151	0.11928	shared	14.1876	0	4093	1636	1.06e-217	0.3848	chr1_169376630_A_G,chr1_169378307_G_A,chr1_169418955_T_C
chr1_169418955_T_C	1	169418955	13	276	109	552	0.1975	1638	16216	0.101	2.27454	1.88182	Inf	3.59e-12	1.76337	0.0160306	14886	88046	0.169071	0.169071	11832	3054	MANE	intron_variant	CCDC181	ENSG00000117477	rs3765229			4.973		FALSE							0.0541841	0.0141098	0.120611	shared	14	0	4094	1638	1.43e-217	0.3851	chr1_169376630_A_G,chr1_169378307_G_A,chr1_169397278_G_A
chr1_169518583_G_A	1	169518583	13	276	15	552	0.0272	18	16216	0.0011	145.922	47.9757	Inf	5.89e-20	1.76337	0.0160306	50	88036	0.00056795	0.00056795	50	0	MANE	intron_variant	F5	ENSG00000198734	rs6013			2.693		FALSE							0.00012523	9.33e-06	0.00144994	shared	71.7861	5.14e-28	5	18	0.003019	4.027
chr1_169541458_G_A	1	169541458	4	641	11	1282	0.0086	15	16216	0.0009	32.2759	11.2287	Inf	7.34e-10	1.05301	0.00460451	32	88050	0.00036343	0.00036343	32	0	MANE	missense_variant	F5	ENSG00000198734	rs775893919&COSV63122961	tolerated_low_confidence(0.35)	benign(0.009)	0.002		FALSE							3.84e-05	1.86e-05	0.0002637	shared	31.2344	3.01e-20	5	15	0.01383	3.355
chr1_169549874_C_T	1	169549874	5	1231	358	2462	0.1454	1792	16218	0.1105	1.46203	1.31341	Inf	3.85e-09	0.154818	0.00075889	15636	88056	0.177569	0.177569	12366	3270	MANE	missense_variant	F5	ENSG00000198734	rs6020&CM980660&COSV63123547	tolerated(0.11)	benign(0.382)	20.5		FALSE							0.0539066	0.00682902	0.130134	shared	30.8878	0	4225	1792	3.34e-201	0.4087	chr1_169520708_A_G,chr1_169529597_G_A,chr1_169540901_G_A
chr1_169591457_C_G	1	169591457	6	434	21	860	0.0244	48	16152	0.003	14.1496	8.32923	Inf	7.99e-15	0.55752	0.00625111	132	87704	0.00150506	0.00150506	128	4	MANE	splice_acceptor_variant|upstream_gene_variant	SELP|F5	ENSG00000174175|ENSG00000198734	rs538302479			24.4	HC						FALSE		9.36e-05	0	0.00172789	not_NFE			11	48	1.13e-07	4.893	chr1_169617027_C_T
chr1_169617027_C_T	1	169617027	6	434	16	868	0.0184	42	16214	0.0026	11.061	6.14895	Inf	1.78e-10	0.55752	0.00625111	98	88026	0.00111331	0.00111331	94	4	MANE	splice_donor_variant	SELP	ENSG00000174175	rs565729651			33	HC						FALSE		9.35e-05	2.57e-06	0.00163288	shared	564.83	1.23e-73	8	42	9.59e-08	5.88	chr1_169591457_C_G
chr1_169617144_G_C	1	169617144	7	1014	16	2028	0.0079	18	16218	0.0011	56.4262	15.6545	Inf	4.05e-13	2.08346	0.00398077	26	88056	0.00029527	0.00029527	26	0	MANE	missense_variant	SELP	ENSG00000174175	rs770294837	deleterious(0)	probably_damaging(1)	25		TRUE							2.17e-05	0	0.00038436	not_NFE			0	18	1.36e-06
chr1_169733620_A_G	1	169733620	7	1014	11	2028	0.0054	11	16218	0.0007	Inf	22.4483	Inf	1.14e-10	2.08346	0.00398077	18	88056	0.00020442	0.00020442	18	0	MANE	5_prime_UTR_variant	SELE	ENSG00000007908	rs764798752			12.74		FALSE							2.79e-05	1.36e-05	0.00027448	shared	23.6253	7.93e-11	0	11	0.0002599
chr1_169792756_T_G	1	169792756	7	1014	18	2028	0.0089	32	16218	0.002	9.06532	4.75538	Inf	4.3e-09	2.08346	0.00398077	71	88050	0.00080636	0.00080636	71	0	MANE	upstream_gene_variant|missense_variant	C1orf112|METTL18	ENSG00000000460|ENSG00000171806	rs139579144	tolerated(0.07)	benign(0.026)	11.21		FALSE							0.00014252	7.8e-05	0.00097931	shared	13.0834	1.13e-24	3	32	4.47e-08	11.94	chr1_169855940_C_T,chr1_169878703_T_C
chr1_169852947_G_C	1	169852947	7	1014	12	2028	0.0059	13	16218	0.0008	84.4297	15.1918	Inf	1.63e-10	2.08346	0.00398077	30	88056	0.00034069	0.00034069	30	0	MANE	missense_variant|3_prime_UTR_variant	C1orf112|SCYL3	ENSG00000000460|ENSG00000000457	rs41308405&COSV104587822	tolerated(0.24)	benign(0.007)	8.421		FALSE							0.00365846	0.004567	0.00026349	shared	0.0888946	1	1	13	0.0005852	14.54	chr1_170039286_T_G
chr1_169855826_G_A	1	169855826	7	1014	12	2028	0.0059	15	16218	0.0009	28.1263	8.95238	Inf	4.48e-09	2.08346	0.00398077	78	88046	0.0008859	0.0008859	68	10	MANE	intron_variant|downstream_gene_variant	SCYL3|C1orf112	ENSG00000000457|ENSG00000000460	rs201914700			35									0.00010907	0.0001085	0.0003295	shared	4.56408	8.88e-07	2	15	0.0008562	8.388
chr1_169867012_T_G	1	169867012	7	1014	12	2018	0.0059	13	16152	0.0008	84.5155	15.2072	Inf	1.62e-10	2.08346	0.00398077	44	87584	0.00050237	0.00050238	44	0	MANE	intron_variant	SCYL3	ENSG00000000457	rs753592131			15.33		FALSE							2.44e-05	3.86e-06	0.00021244	shared	98.9406	6.44e-16	0	13	5.85e-05
chr1_169873768_A_T	1	169873768	1	337	8	674	0.0119	9	16208	0.0006	186.353	30.9207	Inf	7.45e-11	1.59698	0.0124826	16	87962	0.0001819	0.0001819	16	0	MANE	splice_polypyrimidine_tract_variant&intron_variant	SCYL3	ENSG00000000457	rs1458756539			13.16		FALSE							5.76e-06	0	0.0001015	not_NFE			0	9	0.00117		chr1_169873766_TA_T
chr1_170032017_T_C	1	170032017	9	330	17	658	0.0258	44	16198	0.0027	15.2294	8.60236	Inf	4.49e-13	1.41542	0.0141455	225	87900	0.00255973	0.00255973	223	2	MANE	intron_variant	KIFAP3	ENSG00000075945	rs575561132			0.035		FALSE							0.00041932	0.00022005	0.00422807	shared	13.0195	3.69e-61	54	44	0.6858	0.91
chr1_170039286_T_G	1	170039286	7	1014	12	2026	0.0059	13	16204	0.0008	84.442	15.194	Inf	1.63e-10	2.08346	0.00398077	30	87986	0.00034096	0.00034096	30	0	MANE	missense_variant&splice_region_variant	KIFAP3	ENSG00000075945	rs759016796	tolerated(0.33)	benign(0.021)	22.1		FALSE							1.57e-05	1.72e-06	0.00026026	shared	237.422	2.86e-20	1	13	0.0005846	14.54	chr1_169852947_G_C
chr1_170041756_C_T	1	170041756	7	1014	33	2028	0.0163	70	16214	0.0043	6.32426	4.13027	Inf	1.16e-12	2.08346	0.00398077	174	88036	0.00197646	0.00197646	172	2	MANE	intron_variant	KIFAP3	ENSG00000075945	rs537407535&COSV63035405			1.389		FALSE							0.00038726	0.00013093	0.00422465	shared	17.6103	3.45e-61	9	70	1.22e-14	8.728
chr1_171205549_C_G	1	171205549	2	784	14	1568	0.0089	15	16218	0.0009	131.908	24.2867	Inf	8.08e-14	0.8032	0.00283438	22	88056	0.00024984	0.00024984	22	0	MANE	synonymous_variant	FMO2	ENSG00000094963	rs771519694&COSV52947872			1.589		FALSE							3.04e-05	0	0.00049414	not_NFE			0	15	1.29e-05
chr1_171341714_T_TG	1	171341714	2	784	12	1568	0.0077	14	16218	0.0009	56.4477	14.99	Inf	4.85e-11	0.8032	0.00283438	27	88056	0.00030662	0.00030662	27	0	MANE	frameshift_variant	FMO4	ENSG00000076258	rs770011693				LC								2.97e-05	1.7e-06	0.00045019	shared	275.024	2.42e-23	2	14	0.001583	7.829
chr1_171523211_C_T	1	171523211	7	1014	19	2028	0.0094	21	16218	0.0013	67.0828	19.0136	Inf	1.06e-15	2.08346	0.00398077	96	88056	0.00109022	0.00109022	88	8	MANE	splice_polypyrimidine_tract_variant&intron_variant	PRRC2C	ENSG00000117523	rs749409896			1.784		FALSE							2.7e-05	0	0.00048868	not_NFE			1	21	2.5e-06	23.5
chr1_171558098_A_G	1	171558098	7	1014	21	2028	0.0104	42	16218	0.0026	7.05823	4.04253	Inf	3.84e-09	2.08346	0.00398077	109	88056	0.00123785	0.00123785	103	6	MANE	missense_variant	PRRC2C	ENSG00000117523	rs148813704	deleterious(0.01)	benign(0.275)	24.2		FALSE							0.00297728	0.00352855	0.00143839	shared	0.395246	1	6	42	6.71e-09	7.841
chr1_171710818_G_A	1	171710818	7	1014	689	2026	0.3401	4581	16170	0.2833	1.35744	1.24735	Inf	1.36e-09	2.08346	0.00398077	22352	87698	0.254875	0.254875	16266	6086	MANE	splice_polypyrimidine_tract_variant&splice_region_variant&intron_variant	VAMP4	ENSG00000117533	rs10913530&COSV52561316			14.39		FALSE							0.312267	0.305905	0.264055	shared	0.787931	1	4235	4581	1.62e-24	1.288
chr1_172430349_T_G	1	172430349	9	330	20	660	0.0303	58	16218	0.0036	12.756	7.67965	Inf	5.05e-14	1.41542	0.0141455	247	88056	0.00280503	0.00280503	239	8	MANE	intron_variant	C1orf105	ENSG00000180999	rs113575754			1.18		FALSE							0.0114241	0.0148985	0.00317724	shared	0.187279	1	39	58	0.01433	1.665
chr1_172468597_G_A	1	172468597	7	1014	47	2028	0.0232	109	16212	0.0067	5.40313	3.84044	Inf	1.49e-15	2.08346	0.00398077	322	88048	0.0036571	0.0036571	300	22	MANE	3_prime_UTR_variant	C1orf105	ENSG00000180999	rs79274361&COSV62959589			3.184		FALSE							0.00076349	0.00062601	0.00447922	shared	5.83264	8.25e-50	16	109	7.83e-21	7.662
chr1_172589323_T_A	1	172589323	2	784	9	1568	0.0057	9	16218	0.0006	Inf	23.7603	Inf	7.23e-10	0.8032	0.00283438	13	88056	0.00014763	0.00014763	13	0	MANE	missense_variant	SUCO	ENSG00000094975	rs768726157&COSV55264894	tolerated(0.17)	benign(0.188)	22.8		FALSE							2.36e-05	0	0.00040647	not_NFE			0	9	0.001166
chr1_172602248_A_G	1	172602248	2	784	10	1566	0.0064	10	16210	0.0006	Inf	26.8955	Inf	6.9e-11	0.8032	0.00283438	12	87986	0.00013639	0.00013639	10	2	MANE	intron_variant	SUCO	ENSG00000094975	rs199817109			11.47		FALSE							2.27e-05	0	0.00026706	not_NFE			0	10	0.0005504
chr1_172659460_T_C	1	172659460	13	276	11	552	0.0199	19	16218	0.0012	39.803	16.774	Inf	3.8e-12	1.76337	0.0160306	71	88056	0.00080631	0.00080631	69	2	MANE	missense_variant	FASLG	ENSG00000117560	rs530390117	tolerated(0.18)	benign(0.007)	22.7		FALSE							0.00014375	3.81e-05	0.00193317	shared	21.3941	1.54e-24	9	19	0.03609	2.361
[truncated: 14,129 more rows]

## Sheet: ST3
Linear model for number of founder variants versus sample size and IBD scores
Dependent variable: Number of founder variants (log)
	Estimate	Standard error	t-value	p-value
IBD scores	-1.61	0.63	-2.558	0.02037	*
Sample size (log)	1.13	0.32	3.552	0.00245	**
[truncated: 9 more rows]

## Sheet: ST4
VariantID	Consequence	GeneID	Gene	Transcript	HGVSc	HGVSp	MAF	ClinVar_significance	ClinVar_review_status	gnomAD_AF	gnomAD_NFE_AF	pLoF	pDM	Gene_OMIM_Number	OMIM_Phenotypes	OMIM_Inheritance	ACMG_v3.2_actionable_gene
[truncated: 19,401 more rows]

[truncated: 22 more sheets: ST5, ST6, ST7, ST8, ST9, ST10, ST11, ST12, ST13, ST14, ST15, ST16, ST17, ST18, ST19, ST20, ST21, ST22, ST23, ST24 …]
